# Supplementary material for: A meta-analysis on decomposition quantifies afterlife effects of plant diversity as a global change driver
Source: Nat Commun. 2020 Sep 11;11:4547. doi: 10.1038/s41467-020-18296-w (PMC7486393; doi:10.1038/s41467-020-18296-w)
Supplement: Supplementary file 2 — Supplementary Data 1 [file 41467_2020_18296_MOESM2_ESM.csv]

Publication_year	Author	Title	Journal	DOI
1982	DAY, FP	Litter Decomposition Rates In The Seasonally Flooded Great Dismal Swamp	Ecology	10.2307/1936787
1989	TAYLOR, BR; PARSONS, WFJ; PARKINSON, D	Decomposition Of Populus-Tremuloides Leaf Litter Accelerated By Addition Of Alnus-Crispa Litter	Canadian Journal Of Forest Research-Revue Canadienne De Recherche Forestiere	10.1139/x89-104
1990	BLAIR, JM; PARMELEE, RW; BEARE, MH	Decay-Rates, Nitrogen Fluxes, And Decomposer Communities Of Single-Species And Mixed-Species Foliar Litter	Ecology	10.2307/1937606
1993	ELLIOTT, WM; ELLIOTT, NB; WYMAN, RL	Relative Effect Of Litter And Forest Type On Rate Of Decomposition	American Midland Naturalist	10.2307/2426438
1996	BRIONES, MJI; INESON, P	Decomposition Of Eucalyptus Leaves In Litter Mixtures	Soil Biology & Biochemistry	10.1016/S0038-0717(96)00158-7
1998	SALAMANCA, EF; KANEKO, N; KATAGIRI, S	Effects Of Leaf Litter Mixtures On The Decomposition Of Quercus Serrata And Pinus Densiflora Using Field And Laboratory Microcosm Methods	Ecological Engineering	10.1016/S0925-8574(97)10020-9
1999	ANDERSON, JM; HETHERINGTON, SL	Temperature, Nitrogen Availability And Mixture Effects On The Decomposition Of Heather [Calluna Vulgaris (L.) Hull] And Bracken [Pteridium Aquilinum (L.) Kuhn] Litters	Functional Ecology	10.1046/j.1365-2435.1999.00014.x
1999	ASHTON, EC; HOGARTH, PJ; ORMOND, R	Breakdown Of Mangrove Leaf Litter In A Managed Mangrove Forest In Peninsular Malaysia	Hydrobiologia	10.1023/A:1003842910811
1999	KANEKO, N; SALAMANCA, EF	Mixed Leaf Litter Effects On Decomposition Rates And Soil Microarthropod Communities In An Oak-Pine Stand In Japan	Ecological Research	10.1046/j.1440-1703.1999.00292.x
2000	CONN, C; DIGHTON, J	Litter Quality Influences On Decomposition, Ectomycorrhizal Community Structure And Mycorrhizal Root Surface Acid Phosphatase Activity	Soil Biology & Biochemistry	10.1016/S0038-0717(99)00178-9
2000	HECTOR, A; BEALE, AJ; MINNS, A; OTWAY, SJ; LAWTON, JH	Consequences Of The Reduction Of Plant Diversity For Litter Decomposition: Effects Through Litter Quality And Microenvironment	Oikos	10.1034/j.1600-0706.2000.900217.x
2002	QUESTED, HM; PRESS, MC; CALLAGHAN, TV; CORNELISSEN, JHC	The Hemiparasitic Angiosperm Bartsia Alpina Has The Potential To Accelerate Decomposition In Sub-Arctic Communities	Oecologia	10.1007/s004420100780
2003	DALIAS, P; MPREZETOU, I; TROUMBIS, AY	Use Of A Modified Litterbag Technique For The Study Of Litter Mixtures	European Journal Of Soil Biology	10.1016/S1164-5563(03)00002-5
2004	SWAN, CM; PALMER, MA	Leaf Diversity Alters Litter Breakdown In A Piedmont Stream	Journal Of The North American Benthological Society	10.1899/0887-3593(2004)023<0015:LDALBI>2.0.CO;2
2005	HATTENSCHWILER, S; GASSER, P	Soil Animals Alter Plant Litter Diversity Effects On Decomposition	Proceedings Of The National Academy Of Sciences Of The United States Of America	10.1073/pnas.0404977102
2005	QUESTED, HM; CALLAGHAN, TV; CORNELISSEN, JHC; PRESS, MC	The Impact Of Hemiparasitic Plant Litter On Decomposition: Direct, Seasonal And Litter Mixing Effects	Journal Of Ecology	10.1111/j.1365-2745.2004.00951.x
2005	SARIYILDIZ, T; TUFEKCIOGLU, A; K???K, M	Comparison of decomposition rates of beech (Fagus orientalis Lipsky) and Spruce (Picea orientalis (L.) Link) litter in pure and mixed stands of both species in Artvin, Turkey	Turkish Journal of Agriculture and Forestry
2005	SCHADLER, M; BRANDL, R	Do Invertebrate Decomposers Affect The Disappearance Rate Of Litter Mixtures?	Soil Biology & Biochemistry	10.1016/j.soilbio.2004.07.042
2005	SCHADLER, M; ROTTSTOCK, T; BRANDL, R	Food Web Properties In Aquatic Microcosms With Litter Mixtures Are Predictable From Component Species	Archiv Fur Hydrobiologie	10.1127/0003-9136/2005/0163-0211
2005	ZIMMER, M; KAUTZ, G; TOPP, W	Do Woodlice And Earthworms Interact Synergistically In Leaf Litter Decomposition?	Functional Ecology	10.1111/j.0269-8463.2005.00926.x
2006	LEROY, CJ; MARKS, JC	Litter Quality, Stream Characteristics And Litter Diversity Influence Decomposition Rates And Macroinvertebrates	Freshwater Biology	10.1111/j.1365-2427.2006.01512.x
2006	MOORE, TIM N; FAIRWEATHER, PETER G	Decay Of Multiple Species Of Seagrass Detritus Is Dominated By Species Identity, With An Important Influence Of Mixing Litters	Oikos	10.1111/j.2006.0030-1299.14576.x
2006	SWAN, CM; PALMER, MA	Composition Of Speciose Leaf Litter Alters Stream Detritivore Growth, Feeding Activity And Leaf Breakdown	Oecologia	10.1007/s00442-005-0297-8
2007	KOMINOSKI, JS; PRINGLE, CM; BALL, BA; BRADFORD, MA; COLEMAN, DC; HALL, DB; HUNTER, MD	Nonadditive Effects Of Leaf Litter Species Diversity On Breakdown Dynamics In A Detritus-Based Stream	Ecology	10.1890/06-0674
2007	LECERF, A; RISNOVEANU, G; POPESCU, C; GESSNER, MO; CHAUVET, E	Decomposition Of Diverse Litter Mixtures In Streams	Ecology	10.1890/0012-9658(2007)88[219:DODLMI]2.0.CO;2
2007	MARTINEZ-YRIZAR, A; NUNEZ, S; BURQUEZ, A	Leaf Litter Decomposition In A Southern Sonoran Desert Ecosystem, Northwestern Mexico: Effects Of Habitat And Litter Quality	Acta Oecologica-International Journal Of Ecology	10.1016/j.actao.2007.05.010
2007	SCHERER-LORENZEN, M; BONILLA, JL; POTVIN, C	Tree Species Richness Affects Litter Production And Decomposition Rates In A Tropical Biodiversity Experiment	Oikos	10.1111/j.2007.0030-1299.16065.x
2007	TAYLOR, BR; MALLALEY, C; CAIRNS, JF	Limited Evidence That Mixing Leaf Litter Accelerates Decomposition Or Increases Diversity Of Decomposers In Streams Of Eastern Canada	Hydrobiologia	10.1007/s10750-007-0778-3
2007	TRACY, BF; SANDERSON, MA	Decomposition of Forage Species Mixtures in Pasture has Inconsistent Effects on Soil Nitrogen	Forage & Grazinglands	10.1094/FG-2007-0625-02-RS
2007	WANG, Q; WANG, S; FAN, B; YU, X	Litter Production, Leaf Litter Decomposition And Nutrient Return In Cunninghamia Lanceolata Plantations In South China: Effect Of Planting Conifers With Broadleaved Species	Plant And Soil	10.1007/s11104-007-9333-2
2007	XIANG, W; BAUHUS, J	Does The Addition Of Litter From N-Fixing Acacia Mearnsii Accelerate Leaf Decomposition Of Eucalyptus Globulus?	Australian Journal Of Botany	10.1071/BT06083
2008	JONSSON, M; WARDLE, DA	Context Dependency Of Litter-Mixing Effects On Decomposition And Nutrient Release Across A Long-Term Chronosequence	Oikos	10.1111/j.1600-0706.2008.16810.x
2008	VIVANCO, L; AUSTIN, AT	Tree Species Identity Alters Forest Litter Decomposition Through Long-Term Plant And Soil Interactions In Patagonia, Argentina	Journal Of Ecology	10.1111/j.1365-2745.2008.01393.x
2008	WANG, Q; WANG, S; HUANG, Y	Comparisons Of Litterfall, Litter Decomposition And Nutrient Return In A Monoculture Cunninghamia Lanceolata And A Mixed Stand In Southern China	Forest Ecology And Management	10.1016/j.foreco.2007.10.026
2008	ZHANG, P; TIAN, X; HE, X; SONG, F; REN, L; JIANG, P	Effect Of Litter Quality On Its Decomposition In Broadleaf And Coniferous Forest	European Journal Of Soil Biology	10.1016/j.ejsobi.2008.04.005
2009	ABELHO, M	Leaf-Litter Mixtures Affect Breakdown And Macroinvertebrate Colonization Rates In A Stream Ecosystem	International Review Of Hydrobiology	10.1002/iroh.200811159
2009	DIJKSTRA, FA; WEST, JB; HOBBIE, SH E; REICH, PB	Antagonistic Effects Of Species On C Respiration And Net N Mineralization In Soils From Mixed Coniferous Plantations	Forest Ecology And Management	10.1016/j.foreco.2008.11.014
2009	KOMINOSKI, JS; HOELLEIN, TJ; KELLY, JJ; PRINGLE, CM	Does Mixing Litter Of Different Qualities Alter Stream Microbial Diversity And Functioning On Individual Litter Species?	Oikos	10.1111/j.1600-0706.2008.17222.x
2009	LI, Q; MOORHEAD, DL; DEFOREST, JL; HENDERSON, R; CHEN, J; JENSEN, R	Mixed Litter Decomposition In A Managed Missouri Ozark Forest Ecosystem	Forest Ecology And Management	10.1016/j.foreco.2008.09.043
2009	LIU, P; HUANG, J; HAN, X; SUN, OJ	Litter Decomposition In Semiarid Grassland Of Inner Mongolia, China	Rangeland Ecology & Management	10.2111/08-040.1
2009	SANBORN, PT; BROCKLEY, RP	Decomposition Of Pure And Mixed Foliage Litter In A Young Lodgepole Pine - Sitka Alder Stand In The Central Interior Of British Columbia	Canadian Journal Of Forest Research-Revue Canadienne De Recherche Forestiere	10.1139/X09-122
2009	SANPERA-CALBET, I; LECERF, A; CHAUVET, E	Leaf Diversity Influences In-Stream Litter Decomposition Through Effects On Shredders	Freshwater Biology	10.1111/j.1365-2427.2009.02216.x
2009	SCHINDLER, MH; GESSNER, MO	Functional Leaf Traits And Biodiversity Effects On Litter Decomposition In A Stream	Ecology	10.1890/08-1597.1
2009	SWAN, CM; GLUTH, MA; HORNE, CL	Leaf Litter Species Evenness Influences Nonadditive Breakdown In A Headwater Stream	Ecology	10.1890/08-0329.1
2009	WANG, Q; WANG, S; HUANG, Y	Leaf Litter Decomposition In The Pure And Mixed Plantations Of Cunninghamia Lanceolata And Michelia Macclurei In Subtropical China	Biology And Fertility Of Soils	10.1007/s00374-008-0338-7
2010	AUBERT, M; MARGERIE, P; TRAP, J; BUREAU, F	Aboveground-Belowground Relationships In Temperate Forests: Plant Litter Composes And Microbiota Orchestrates	Forest Ecology And Management	10.1016/j.foreco.2009.11.014
2010	COBB, RC	Species Shift Drives Decomposition Rates Following Invasion By Hemlock Woolly Adelgid	Oikos	10.1111/j.1600-0706.2009.18308.x
2010	DE OLIVEIRA, T; HATTENSCHWILER, S; HANDA, IT	Snail And Millipede Complementarity In Decomposing Mediterranean Forest Leaf Litter Mixtures	Functional Ecology	10.1111/j.1365-2435.2010.01694.x
2010	DIMITRAKOPOULOS, PANAYIOTIS G	Influence Of Evenness On The Litter-Species Richness-Decomposition Relationship In Mediterranean Grasslands	Journal Of Plant Ecology	10.1093/jpe/rtq009
2010	DUDGEON, D; GAO, BW	Weak Effects Of Plant Diversity On Leaf-Litter Breakdown In A Tropical Stream	Marine And Freshwater Research	10.1071/MF10109
2010	GIESSELMANN, UC; MARTINS, KG; BRAENDLE, M; SCHAEDLER, M; MARQUES, R; BRANDL, R	Diversity And Ecosystem Functioning: Litter Decomposition Dynamics In The Atlantic Rainforest	Applied Soil Ecology	10.1016/j.apsoil.2010.07.006
2010	HATTENSCHWILER, S; JORGENSEN, HB	Carbon Quality Rather Than Stoichiometry Controls Litter Decomposition In A Tropical Rain Forest	Journal Of Ecology	10.1111/j.1365-2745.2010.01671.x
2010	HUXHAM, M; LANGAT, J; TAMOOH, F; KENNEDY, H; MENCUCCINI, M; SKOV, MW; KAIRO, J	Decomposition Of Mangrove Roots: Effects Of Location, Nutrients, Species Identity And Mix In A Kenyan Forest	Estuarine Coastal And Shelf Science	10.1016/j.ecss.2010.03.021
2010	KOCHI, K; KAGAYA, T; KUSUMOTO, D	Does Mixing Of Senescent And Green Leaves Result In Nonadditive Effects On Leaf Decomposition?	Journal Of The North American Benthological Society	10.1899/08-190.1
2010	LIU, P; HUANG, J; SUN, OJ; HAN, X	Litter Decomposition And Nutrient Release As Affected By Soil Nitrogen Availability And Litter Quality In A Semiarid Grassland Ecosystem	Oecologia	10.1007/s00442-009-1506-7
2010	ROSEMOND, AD; SWAN, CM; KOMINOSKI, JS; DYE, SE	Non-Additive Effects Of Litter Mixing Are Suppressed In A Nutrient-Enriched Stream	Oikos	10.1111/j.1600-0706.2009.17904.x
2010	ROUIFED, S; HANDA, IT; DAVID, J-F; HATTENSCHWILER, S	The Importance Of Biotic Factors In Predicting Global Change Effects On Decomposition Of Temperate Forest Leaf Litter	Oecologia	10.1007/s00442-009-1528-1
2011	BRETHERTON, WD; KOMINOSKI, JS; FISCHER, DG; LEROY, CJ	Salmon Carcasses Alter Leaf Litter Species Diversity Effects On In-Stream Decomposition	Canadian Journal Of Fisheries And Aquatic Sciences	10.1139/F2011-082
2011	BRUDER, ANDREAS; CHAUVET, ERIC; GESSNER, MARK O	Litter Diversity, Fungal Decomposers And Litter Decomposition Under Simulated Stream Intermittency	Functional Ecology	10.1111/j.1365-2435.2011.01903.x
2011	GINGERICH, R TRISTAN; ANDERSON, JAMES T	Decomposition Trends Of Five Plant Litter Types In Mitigated And Reference Wetlands In West Virginia, Usa	Wetlands	10.1007/s13157-011-0181-8
2011	HOSSAIN, MZ; SUGIYAMA, S	Influences Of Plant Litter Diversity On Decomposition, Nutrient Mineralization And Soil Microbial Community Structure	Grassland Science	10.1111/j.1744-697X.2011.00211.x
2011	SWAN, CHRISTOPHER M;	Consumer presence and resource diversity independently induce stability of ecosystem function in a Piedmont stream	Ecosphere	10.1890/ES11-00274.1
2011	SZANSER, M; ILIEVA-MAKULEC, K; KAJAK, A; GORSKA, E; KUSINSKA, A; KISIEL, M; OLEJNICZAK, I; RUSSEL, S; SIEMINIAK, D; WOJEWODA, D	Impact Of Litter Species Diversity On Decomposition Processes And Communities Of Soil Organisms	Soil Biology & Biochemistry	10.1016/j.soilbio.2010.08.031
2011	TRIPATHI, G; DEORA, R; TIWARI, JC	Interacting Effects Of Fauna And Litter Diversity On Soil Enrichment In Tropical Desertic Land Of Jodhpur	Proceedings Of The National Academy Of Sciences India Section B-Biological Sciences
2011	VIVANCO, LUCIA; AUSTIN, AMY T	Nitrogen Addition Stimulates Forest Litter Decomposition And Disrupts Species Interactions In Patagonia, Argentina	Global Change Biology	10.1111/j.1365-2486.2010.02344.x
2011	VOS, VCA; VAN RUIJVEN, J; BERG, MP; PEETERS, ETHM; BERENDSE, F	Macro-Detritivore Identity Drives Leaf Litter Diversity Effects	Oikos	10.1111/j.1600-0706.2010.18650.x
2012	APONTE, C; GARCIA, L V; MARANON, T	Tree Species Effect On Litter Decomposition And Nutrient Release In Mediterranean Oak Forests Changes Over Time	Ecosystems	10.1007/s10021-012-9577-4
2012	BERGER, TW; BERGER, P	Greater Accumulation Of Litter In Spruce (Picea Abies) Compared To Beech (Fagus Sylvatica) Stands Is Not A Consequence Of The Inherent Recalcitrance Of Needles	Plant And Soil	10.1007/s11104-012-1165-z
2012	FERNANDES, I; PASCOAL, C; GUIMARAES, H; PINTO, R; SOUSA, I; CASSIO, F	Higher Temperature Reduces The Effects Of Litter Quality On Decomposition By Aquatic Fungi	Freshwater Biology	10.1111/fwb.12004
2012	FERREIRA, V; ENCALADA, AC; GRACA, MAS	Effects Of Litter Diversity On Decomposition And Biological Colonization Of Submerged Litter In Temperate And Tropical Streams	Freshwater Science	10.1899/11-062.1
2012	GARCIA, L;	Leaf quality influences invertebrate colonization and drift in a temperate rainforest stream	Canadian Journal of Fisheries and Aquatic Sciences	10.1139/F2012-090
2012	HOLDSWORTH, AR; FRELICH, LE; REICH, PB	Leaf Litter Disappearance In Earthworm-Invaded Northern Hardwood Forests: Role Of Tree Species And The Chemistry And Diversity Of Litter	Ecosystems	10.1007/s10021-012-9554-y
2012	JABIOL, J; CHAUVET, E	Fungi Are Involved In The Effects Of Litter Mixtures On Consumption By Shredders	Freshwater Biology	10.1111/j.1365-2427.2012.02829.x
2012	MAO, R; ZENG, DH	Non-Additive Effects Vary With The Number Of Component Residues And Their Mixing Proportions During Residue Mixture Decomposition: A Microcosm Study	Geoderma	10.1016/j.geoderma.2011.11.008
2012	MCGUIRE, KL; FIERER, N; BATEMAN, C; TRESEDER, KK; TURNER, B	Fungal Community Composition In Neotropical Rain Forests: The Influence Of Tree Diversity And Precipitation	Microbial Ecology	10.1007/s00248-011-9973-x
2012	MCNEISH, RACHEL E; BENBOW, M ERIC; MCEWAN, RYAN W	Riparian Forest Invasion By A Terrestrial Shrub (Lonicera Maackii) Impacts Aquatic Biota And Organic Matter Processing In Headwater Streams	Biological Invasions	10.1007/s10530-012-0199-8
2012	PEREZ-SUAREZ, M; TULIO A-M, J; HUBER-SANNWALD, E	Early Stage Of Single And Mixed Leaf-Litter Decomposition In Semiarid Forest Pine-Oak: The Role Of Rainfall And Microsite	Biogeochemistry	10.1007/s10533-011-9594-y
2012	PETTIT, NE; DAVIES, T; FELLMAN, JB; GRIERSON, PF; WARFE, DM; DAVIES, PM	Leaf Litter Chemistry, Decomposition And Assimilation By Macroinvertebrates In Two Tropical Streams	Hydrobiologia	10.1007/s10750-011-0903-1
2012	POULETTE, MM; ARTHUR, MA	The Impact Of The Invasive Shrub Lonicera Maackii On The Decomposition Dynamics Of A Native Plant Community	Ecological Applications	10.1890/11-1105.1
2012	SLADE, EM; RIUTTA, T	Interacting Effects Of Leaf Litter Species And Macrofauna On Decomposition In Different Litter Environments	Basic And Applied Ecology	10.1016/j.baae.2012.06.008
2012	XU, Z F; PU, X Z; YIN, H J; ZHAO, C Z; LIU, Q; WU, F Z	Warming Effects On The Early Decomposition Of Three Litter Types, Eastern Tibetan Plateau, China	European Journal Of Soil Science	10.1111/j.1365-2389.2012.01449.x
2013	CHEN, B-M; PENG, S-L; D'ANTONIO, CM; LI, D-J; REN, W-T	Non-Additive Effects On Decomposition From Mixing Litter Of The Invasive Mikania Micrantha Hbk With Native Plants	Plos One	10.1371/journal.pone.0066289
2013	DUAN, J; WANG, S; ZHANG, Z; XU, G; LUO, C; CHANG, X; ZHU, X; CUI, S; ZHAO, X; WANG, W; DU, M	Non-Additive Effect Of Species Diversity And Temperature Sensitivity Of Mixed Litter Decomposition In The Alpine Meadow On Tibetan Plateau	Soil Biology & Biochemistry	10.1016/j.soilbio.2012.08.009
2013	GUO, R; ZHENG, J; HAN, S; ZHANG, J; LI, M-H	Carbon And Nitrogen Turnover In Response To Warming And Nitrogen Addition During Early Stages Of Forest Litter Decomposition-An Incubation Experiment	Journal Of Soils And Sediments	10.1007/s11368-012-0630-x
2013	HICKMAN, JE; ASHTON, IW; HOWE, KM; LERDAU, MT	The Native-Invasive Balance: Implications For Nutrient Cycling In Ecosystems	Oecologia	10.1007/s00442-013-2607-x
2013	JIANG, YUNFENG; YIN, XIUQIN; WANG, FUBIN	The Influence Of Litter Mixing On Decomposition And Soil Fauna Assemblages In A Pinus Koraiensis Mixed Broad-Leaved Forest Of The Changbai Mountains, China	European Journal Of Soil Biology	10.1016/j.ejsobi.2012.11.004
2013	KRAB, EJ; BERG, MP; AERTS, R; VAN L, RICHARD SP; CORNELISSEN, JHC	Vascular Plant Litter Input In Subarctic Peat Bogs Changes Collembola Diets And Decomposition Patterns	Soil Biology & Biochemistry	10.1016/j.soilbio.2013.03.032
2013	LI, DAIJIANG; PENG, SHAOLIN; CHEN, BAOMING	The Effects Of Leaf Litter Evenness On Decomposition Depend On Which Plant Functional Group Is Dominant	Plant And Soil	10.1007/s11104-012-1337-x
2013	LIN, GUI-GANG; MAO, RONG; ZHAO, LEI; ZENG, DE-HUI	Litter Decomposition Of A Pine Plantation Is Affected By Species Evenness And Soil Nitrogen Availability	Plant And Soil	10.1007/s11104-013-1832-8
2013	MAKKONEN, M; BERG, MP; VAN L, RICHARD SP; VAN H, JURGEN R; AERTS, R	Do Physical Plant Litter Traits Explain Non-Additivity In Litter Mixtures? A Test Of The Improved Microenvironmental Conditions Theory	Oikos	10.1111/j.1600-0706.2012.20750.x
2013	TAN, Y; CHEN, J; YAN, L; HUANG, J; WANG, L; CHEN, S	Mass Loss And Nutrient Dynamics During Litter Decomposition Under Three Mixing Treatments In A Typical Steppe In Inner Mongolia	Plant And Soil	10.1007/s11104-012-1401-6
2013	TREPLIN, M; PENNINGS, SC; ZIMMER, M	Decomposition Of Leaf Litter In A U.S. Saltmarsh Is Driven By Dominant Species, Not Species Complementarity	Wetlands	10.1007/s13157-012-0353-1
2013	VOGEL A; EISENHAUER N; WEIGELT A; SCHERER-LORENZEN	Plant diversity does not buffer drought effects on early�E]stage litter mass loss rates and microbial properties	Global Change Biology	10.1111/gcb.12225
2013	VOS, VCA; VAN RUIJVEN, J; BERG, MP; PEETERS, ETHM; BERENDSE, F	Leaf Litter Quality Drives Litter Mixing Effects Through Complementary Resource Use Among Detritivores	Oecologia	10.1007/s00442-012-2588-1
2013	ZHANG, C; LI, S; ZHANG, L; XIN, X; LIU, X	Effects Of Species And Low Dose Nitrogen Addition On Litter Decomposition Of Three Dominant Grasses In Hulun Buir Meadow Steppe	Journal of Resources And Ecology	10.5814/j.issn.1674-764x.2013.01.003
2013	ZHAO, L; HU, Y-L; LIN, G-G; GAO, Y-C; FANG, Y-T; ZENG, D-H	Mixing Effects Of Understory Plant Litter On Decomposition And Nutrient Release Of Tree Litter In Two Plantations In Northeast China	Plos One	10.1371/journal.pone.0076334
2014	ABELHO, M	The Effect Of Mixtures On Colonisation Of Leaf Litter Decomposing In A Stream And At Its Riparian Zone	Web Ecology	10.5194/we-14-13-2014
2014	BALL, BA; CARRILLO, Y; MOLINA, M	The Influence Of Litter Composition Across The Litter-Soil Interface On Mass Loss, Nitrogen Dynamics And The Decomposer Community	Soil Biology & Biochemistry	10.1016/j.soilbio.201310.048
2014	BARANTAL, S; SCHIMANN, H; FROMIN, N; HATTENSCHWILER, S	C, N And P Fertilization In An Amazonian Rainforest Supports Stoichiometric Dissimilarity As A Driver Of Litter Diversity Effects On Decomposition	Proceedings Of The Royal Society B-Biological Sciences	10.1098/rspb.2014.1682
2014	BERGER, TW; BERGER, P	Does Mixing Of Beech (Fagus Sylvatica) And Spruce (Picea Abies) Litter Hasten Decomposition?	Plant And Soil	10.1007/s11104-013-2001-9
2014	BONANOMI, G; CAPODILUPO, M; INCERTI, G; MAZZOLENI, S	Nitrogen Transfer In Litter Mixture Enhances Decomposition Rate, Temperature Sensitivity, And C Quality Changes	Plant And Soil	10.1007/s11104-014-2119-4
2014	BRUDER, A; SCHINDLER, MH; MORETTI, MS; GESSNER, MO	Litter Decomposition In A Temperate And A Tropical Stream: The Effects Of Species Mixing, Litter Quality And Shredders	Freshwater Biology	10.1111/fwb.12276
2014	CIZUNGU, L; STAELENS, J; HUYGENS, D; WALANGULULU, J; MUHINDO, D; VAN C, O; BOECKX, P	Litterfall And Leaf Litter Decomposition In A Central African Tropical Mountain Forest And Eucalyptus Plantation	Forest Ecology And Management	10.1016/j.foreco.2014.04.015
2014	JABIOL, J; CORNUT, J; DANGER, M; JOUFFROY, M; ELGER, A; CHAUVET, E	Litter Identity Mediates Predator Impacts On The Functioning Of An Aquatic Detritus-Based Food Web	Oecologia	10.1007/s00442-014-2990-y
2014	LI, X; YIN, X; WANG, Z; FAN, W	Interaction Between Decomposing Litter And Soil Fauna Of The Betula Ermanii Forest Floor Of The Changbai Mountains, China	Canadian Journal Of Forest Research	10.1139/cjfr-2014-0248
2014	SCHUSTER, MICHAEL J; DUKES, JEFFREY S	Non-Additive Effects Of Invasive Tree Litter Shift Seasonal N Release: A Potential Invasion Feedback	Oikos	10.1111/oik.01078
2014	SOHNG, J; HAN, AR; JEONG, M-A; PARK, Y; PARK, BB; PARK, PS	Seasonal Pattern Of Decomposition And N, P, And C Dynamics In Leaf Litter In A Mongolian Oak Forest And A Korean Pine Plantation	Forests	10.3390/f5102561
2014	WU, F; PENG, C; YANG, W; ZHANG, J; HAN, Y; MAO, T	Admixture Of Alder (Alnus Formosana) Litter Can Improve The Decomposition Of Eucalyptus (Eucalyptus Grandis) Litter	Soil Biology & Biochemistry	10.1016/j.soilbio.2014.02.018
2014	ZHANG, C; LI, S; ZHANG, L; XIN, X; LIU, X	Litter Mixing Significantly Affects Decomposition In The Hulun Buir Meadow Steppe Of Inner Mongolia, China	Journal Of Plant Ecology	10.1093/jpe/rtt022
2014	ZHANG, L; WANG, H; ZOU, J; ROGERS, WE; SIEMANN, E	Non-Native Plant Litter Enhances Soil Carbon Dioxide Emissions In An Invaded Annual Grassland	Plos One	10.1371/journal.pone.0092301
2014	ZHANG, LING; ZHANG, YAOJUN; ZOU, JIANWEN; SIEMANN, EVAN	Decomposition Of Phragmites Australis Litter Retarded By Invasive Solidago Canadensis In Mixtures: An Antagonistic Non-Additive Effect	Scientific Reports	10.1038/srep05488
2014	ZHENG, J; XU, Z; WANG, Y; DONG, H; CHEN, C; HAN, S	Non-Additive Effects Of Mixing Different Sources Of Dissolved Organic Matter On Its Biodegradation	Soil Biology & Biochemistry	10.1016/j.soilbio.2014.07.023
2015	BASTIANONI, A; CHACON, N; MENDEZ, CL; FLORES, S	Decomposition Dynamics Of Mixed Litter In A Seasonally Flooded Forest Near The Orinoco River	Acta Oecologica-International Journal Of Ecology	10.1016/j.actao.2015.02.006
2015	CONG, W-F; HOFFLAND, E; LI, L; JANSSEN, B; VAN DER WERF, W	Intercropping Affects The Rate Of Decomposition Of Soil Organic Matter And Root Litter	Plant And Soil	10.1007/s11104-015-2433-5
2015	FRAINER, ANDRE; MORETTI, MARCELO S; XU, WENJING; GESSNER, MARK O	No Evidence For Leaf-Trait Dissimilarity Effects On Litter Decomposition, Fungal Decomposers, And Nutrient Dynamics	Ecology	10.1890/14-1151.1
2015	GAO, J; KANG, F; LI, T; SONG, X; ZHAO, W; YU, X; HAN, H	Assessing The Effect Of Leaf Litter Diversity On The Decomposition And Associated Diversity Of Fungal Assemblages	Forests	10.3390/f6072371
2015	JABIOL, J; CHAUVET, E	Biodiversity And Litter Decomposition: A Case Study In A Mediterranean Stream	Freshwater Science	10.1086/680094
2015	LIMA-FERNANDES, E; FERNANDES, I; PEREIRA, A; GERALDES, P; CASSIO, F; PASCOAL, C	Eutrophication Modulates Plant-Litter Diversity Effects On Litter Decomposition In Streams	Freshwater Science	10.1086/679223
2015	SANTONJA, M; FERNANDEZ, C; GAUQUELIN, T; BALDY, V	Climate Change Effects On Litter Decomposition: Intensive Drought Leads To A Strong Decrease Of Litter Mixture Interactions	Plant And Soil	10.1007/s11104-015-2471-z
2015	SHEFFER, E; CANHAM, CD; KIGEL, J; PEREVOLOTSKY, A	Countervailing Effects On Pine And Oak Leaf Litter Decomposition In Human-Altered Mediterranean Ecosystems	Oecologia	10.1007/s00442-015-3228-3
2015	SHI, L; FAN, S; JIANG, Z; QI, L; LIU, G	Mixed Leaf Litter Decomposition And N, P Release With A Focus On Phyllostachys Edulis (Carriere) J. Houz. Forest In Subtropical Southeastern China	Acta Societatis Botanicorum Poloniae	10.5586/asbp.2015.019
2015	WANG, J; BU, W; ZHAO, B; ZHAO, X; ZHANG, C; FAN, J; GADOW, K	Effects Of Nitrogen Addition On Leaf Decomposition Of Single-Species And Litter Mixture In Pinus Tabulaeformis Forests	Forests	10.3390/f6124381
2016	CHOMEL, M; GUITTONNY-LARCHEVQUE, M; DESROCHERS, A; BALDY, V	Effect Of Mixing Herbaceous Litter With Tree Litters On Decomposition And N Release In Boreal Plantations	Plant And Soil	10.1007/s11104-015-2648-5
2016	FERREIRA, VERONICA; GRACA, MANUEL AS	Effects Of Whole-Stream Nitrogen Enrichment And Litter Species Mixing On Litter Decomposition And Associated Fungi	Limnologica	10.1016/j.limno.2016.03.002
2016	GAO, J; KANG, F; HAN, H	Effect Of Litter Quality On Leaf-Litter Decomposition In The Context Of Home-Field Advantage And Non-Additive Effects In Temperate Forests In China	Polish Journal Of Environmental Studies	10.15244/pjoes/62822
2016	GOGO, S; LAGGOUN-DEFARGE, F; MERZOUKI, F; MOUNIER, S; GUIRIMAND-DUFOUR, A; JOZJA, N; HUGUET, A; DELARUE, F; DEFARGE, C	In Situ And Laboratory Non-Additive Litter Mixture Effect On C Dynamics Of Sphagnum Rubellum And Molinia Caerulea Litters	Journal Of Soils And Sediments	10.1007/s11368-015-1178-3
2016	JONES, JOSHUA A; SWAN, CHRISTOPHER M	Community Composition And Diversity Of Riparian Forests Regulate Decomposition Of Leaf Litter In Stream Ecosystems	Restoration Ecology	10.1111/rec.12307
2016	LIU, C; LIU, Y; GUO, K; ZHAO, H; QIAO, X; WANG, S; ZHANG, L; CAI, X	Mixing Litter From Deciduous And Evergreen Trees Enhances Decomposition In A Subtropical Karst Forest In Southwestern China	Soil Biology & Biochemistry	10.1016/j.soilbio.2016.07.004
2016	MAO, B; MAO, R; HU, Y; HUANG, Y; ZENG, D	Decomposition Of Mongolian Pine Litter In The Presence Of Understory Species In Semi-Arid Northeast China	Journal Of Forestry Research	10.1007/s11676-015-0177-y
2016	POURHASSAN, N; BRUNO, S; JEWELL, MD; SHIPLEY, B; ROY, S; BELLENGER, J-P	Phosphorus And Micronutrient Dynamics During Gymnosperm And Angiosperm Litters Decomposition In Temperate Cold Forest From Eastern Canada	Geoderma	10.1016/j.geoderma.2016.03.018
2016	SETIAWAN, NN; VANHELLEMONT, M; DE SCHRIJVER, A; SCHELFHOUT, S; BAETEN, L; VERHEYEN, K	Mixing Effects On Litter Decomposition Rates In A Young Tree Diversity Experiment	Acta Oecologica-International Journal Of Ecology	10.1016/j.actao.2015.12.003
2016	YAJUN, XIE; YONGHONG, XIE; XINSHENG, CHEN; FENG, LI; ZHIYONG, HOU; XU, LI	Non-Additive Effects Of Water Availability And Litter Quality On Decomposition Of Litter Mixtures	Journal Of Freshwater Ecology	10.1080/02705060.2015.1079559
2017	AGOSTON-SZABO, E; SCHOLL, K; KISS, A; DINKA, M	The Effects Of Tree Species Richness And Composition On Leaf Litter Decomposition In A Danube Oxbow Lake (Gemenc, Hungary)	Fundamental And Applied Limnology	10.1127/fal/2017/0675
2017	BANKS, LAUREN K; FROST, PAUL C	Biomass Loss And Nutrient Release From Decomposing Aquatic Macrophytes: Effects Of Detrital Mixing	Aquatic Sciences	10.1007/s00027-017-0539-y
2017	LEPPERT, KN; NIKLAUS, PA; SCHERER-LORENZEN, M	Does Species Richness Of Subtropical Tree Leaf Litter Affect Decomposition, Nutrient Release, Transfer And Subsequent Uptake By Plants?	Soil Biology & Biochemistry	10.1016/j.soilbio.2017.08.007
2017	LI, H; WEI, Z; HUANGFU, C; CHEN, X; YANG, D	Litter Mixture Dominated By Leaf Litter Of The Invasive Species, Flaveria Bidentis, Accelerates Decomposition And Favors Nitrogen Release	Journal Of Plant Research	10.1007/s10265-016-0881-5
2017	LI, S; TONG, Y; WANG, Z	Species And Genetic Diversity Affect Leaf Litter Decomposition In Subtropical Broadleaved Forest In Southern China	Journal Of Plant Ecology	10.1093/jpe/rtw122
2017	LI, Y-B, QI; YANG, J-J; LU, X-T; LIANG, W-J; HAN, X-G; BEZEMER, TM	Home-Field Advantages Of Litter Decomposition Increase With Increasing N Deposition Rates: A Litter And Soil Perspective	Functional Ecology	10.1111/1365-2435.12863
2017	LIU, G; SUN, J; TIAN, K; XIAO, D; YUAN, X	Long-Term Responses Of Leaf Litter Decomposition To Temperature, Litter Quality And Litter Mixing In Plateau Wetlands	Freshwater Biology	10.1111/fwb.12860
2017	MALTZ, MR; TRESEDER, KK; MCGUIRE, KL	Links Between Plant And Fungal Diversity In Habitat Fragments Of Coastal Shrubland	Plos One	10.1371/journal.pone.0184991
2017	MCLAREN, JR; BUCKERIDGE, KM; VAN DE WEG, MJ; SHAVER, GR; SCHIMEL, JP; GOUGH, L	Shrub Encroachment In Arctic Tundra: Betula Nana Effects On Above- And Belowground Litter Decomposition	Ecology	10.1002/ecy.1790/suppinfo
2017	PALOZZI, JE; LINDO, Z	Pure And Mixed Litters Of Sphagnum And Carex Exhibit A Home-Field Advantage In Boreal Peatlands	Soil Biology & Biochemistry	10.1016/j.soilbio.2017.08.026
2017	PRIETO, I; BIROUSTE, M; ZAMORA-LEDEZMA, E; GENTIT, A; GOLDIN, J; VOLAIRE, F; ROUMET, C	Decomposition Rates Of Fine Roots From Three Herbaceous Perennial Species: Combined Effect Of Root Mixture Composition And Living Plant Community	Plant And Soil	10.1007/s11104-016-3163-z
2017	TONIN, AM; BOYERO, L; MONROY, S; BASAGUREN, A; PEREZ, J; PEARSON, RG; CARDINALE, BJ; GONCALVES, JF, JR; POZO, J	Stream Nitrogen Concentration, But Not Plant N-Fixing Capacity, Modulates Litter Diversity Effects On Decomposition	Functional Ecology	10.1111/1365-2435.12837
2017	WANG, M; HAO, T; DENG, X; WANG, Z; CAI, Z; LI, Z	Effects Of Sediment-Borne Nutrient And Litter Quality On Macrophyte Decomposition And Nutrient Release	Hydrobiologia	10.1007/s10750-016-2961-x
2018	GRIPP, AR; ESTEVES, FDA; CARNEIRO, LS; GUARIENTO, RD; FIGUEIREDO-BARROS, MP; COQ, S; MILCU, A; CALIMAN, A	Weak To No Effects Of Litter Biomass And Mixing On Litter Decomposition In A Seasonally Dry Tropical Forest	Pedobiologia	10.1016/j.pedobi.2018.02.003
2018	LEROY, F; GOGO, S; BUTTLER, A; BRAGAZZA, L; LAGGOUN-DEFARGE, F	Litter Decomposition In Peatlands Is Promoted By Mixed Plants	Journal Of Soils And Sediments	10.1007/s11368-017-1820-3
2018	LI, Y; CHEN, X; VEEN, GF; EISENHAUER, N; LIANG, U; ZHOU, X; ZHANG, N; MA, K	Negative Effects Of Litter Richness On Root Decomposition In The Presence Of Detritivores	Functional Ecology	10.1111/1365-2435.13057
2018	MIGLIORINI, GUSTAVO H; SRIVASTAVA, DIANE S; ROMERO, GUSTAVO Q	Leaf Litter Traits Drive Community Structure And Functioning In A Natural Aquatic Microcosm	Freshwater Biology	10.1111/fwb.13072
2018	OTSING, E; BARANTAL, S; ANSLAN, S; KORICHEVA, J; TEDERSOO, L	Litter Species Richness And Composition Effects On Fungal Richness And Community Structure In Decomposing Foliar And Root Litter	Soil Biology & Biochemistry	10.1016/j.soilbio.2018.08.006
2018	SANTSCHI, F; GOUNAND, I; HARVEY, E; ALTERMATT, F	Leaf Litter Diversity And Structure Of Microbial Decomposer Communities Modulate Litter Decomposition In Aquatic Systems	Functional Ecology	10.1111/1365-2435.12980
