# Supplementary material for: A meta-analysis on decomposition quantifies afterlife effects of plant diversity as a global change driver
Source: Nat Commun. 2020 Sep 11;11:4547. doi: 10.1038/s41467-020-18296-w (PMC7486393; doi:10.1038/s41467-020-18296-w)
Supplement: Supplementary file 3 — Supplementary Data 2 [file 41467_2020_18296_MOESM3_ESM.csv]

Authors	Publication_year	Climate	Ecosystem	Substrate	Sample_size	Number_of_species_in_mixture	HedgesD	HDvar	Decomposition
Day	1982	Temperate	Forest	Leaf	6	3	9.377874285	3.997688588	Mass_loss
Day	1982	Temperate	Forest	Leaf	6	3	9.960125133	4.466837194	Mass_loss
Day	1982	Temperate	Forest	Leaf	6	3	9.377243466	3.997195626	Mass_loss
Day	1982	Temperate	Forest	Leaf	6	3	10.59317117	5.008969806	Mass_loss
Day	1982	Temperate	Forest	Leaf	6	3	9.30972854	3.944626895	Mass_loss
Day	1982	Temperate	Forest	Leaf	6	3	9.58285911	4.159632864	Mass_loss
Day	1982	Temperate	Forest	Leaf	6	3	9.738270168	4.284746078	Mass_loss
Day	1982	Temperate	Forest	Leaf	6	3	9.456650841	4.059510214	Mass_loss
Day	1982	Temperate	Forest	Leaf	6	4	15.36732611	10.17311299	Mass_loss
Day	1982	Temperate	Forest	Leaf	6	4	21.46545048	19.53189852	Mass_loss
Day	1982	Temperate	Forest	Leaf	6	4	14.53649279	9.137900946	Mass_loss
Day	1982	Temperate	Forest	Leaf	6	4	21.86699176	20.25688869	Mass_loss
Day	1982	Temperate	Forest	Leaf	6	4	17.72554363	13.42478738	Mass_loss
Day	1982	Temperate	Forest	Leaf	6	4	20.05415373	17.0903784	Mass_loss
Day	1982	Temperate	Forest	Leaf	6	4	19.30554647	15.86267186	Mass_loss
Day	1982	Temperate	Forest	Leaf	6	4	18.67206269	14.86024689	Mass_loss
Day	1982	Temperate	Forest	Leaf	6	4	8.155211169	3.104477884	Mass_loss
Day	1982	Temperate	Forest	Leaf	6	4	8.579719228	3.400482585	Mass_loss
Day	1982	Temperate	Forest	Leaf	6	4	8.193680413	3.13068328	Mass_loss
Day	1982	Temperate	Forest	Leaf	6	4	9.199758604	3.859814932	Mass_loss
Day	1982	Temperate	Forest	Leaf	6	4	8.008172561	3.005451157	Mass_loss
Day	1982	Temperate	Forest	Leaf	6	4	8.230705443	3.156021337	Mass_loss
Day	1982	Temperate	Forest	Leaf	6	4	8.400469647	3.273662095	Mass_loss
Day	1982	Temperate	Forest	Leaf	6	4	8.132994627	3.089400067	Mass_loss
Day	1982	Temperate	Forest	Leaf	6	5	12.01142703	6.344765805	Mass_loss
Day	1982	Temperate	Forest	Leaf	6	5	13.82393769	8.295885553	Mass_loss
Day	1982	Temperate	Forest	Leaf	6	5	11.77316894	6.10864612	Mass_loss
Day	1982	Temperate	Forest	Leaf	6	5	14.58080183	9.191657578	Mass_loss
Day	1982	Temperate	Forest	Leaf	6	5	12.49073255	6.834099989	Mass_loss
Day	1982	Temperate	Forest	Leaf	6	5	13.18901231	7.58125191	Mass_loss
Day	1982	Temperate	Forest	Leaf	6	5	13.22859859	7.624825864	Mass_loss
Day	1982	Temperate	Forest	Leaf	6	5	12.81979184	7.181127615	Mass_loss
Day	1982	Temperate	Forest	Leaf	6	3	9.814685949	4.347002511	Mass_loss
Day	1982	Temperate	Forest	Leaf	6	3	8.522452896	3.35967514	Mass_loss
Day	1982	Temperate	Forest	Leaf	6	3	7.517784139	2.688211598	Mass_loss
Day	1982	Temperate	Forest	Leaf	6	3	11.49017857	5.834341816	Mass_loss
Day	1982	Temperate	Forest	Leaf	6	3	9.752871558	4.296604318	Mass_loss
Day	1982	Temperate	Forest	Leaf	6	3	10.69805786	5.102018413	Mass_loss
Day	1982	Temperate	Forest	Leaf	6	3	11.14451408	5.508341424	Mass_loss
Day	1982	Temperate	Forest	Leaf	6	4	10.04258312	4.535561485	Mass_loss
Day	1982	Temperate	Forest	Leaf	6	4	7.9640538	2.976089705	Mass_loss
Day	1982	Temperate	Forest	Leaf	6	4	6.764952211	2.240190768	Mass_loss
Day	1982	Temperate	Forest	Leaf	6	4	12.57239349	6.919378248	Mass_loss
Day	1982	Temperate	Forest	Leaf	6	4	10.03307649	4.52760933	Mass_loss
Day	1982	Temperate	Forest	Leaf	6	4	11.49795567	5.841791025	Mass_loss
Day	1982	Temperate	Forest	Leaf	6	4	12.31877756	6.656345019	Mass_loss
Day	1982	Temperate	Forest	Leaf	6	3	11.84491215	6.179247663	Mass_loss
Day	1982	Temperate	Forest	Leaf	6	3	9.25538299	3.902588095	Mass_loss
Day	1982	Temperate	Forest	Leaf	6	3	7.90662792	2.938115211	Mass_loss
Day	1982	Temperate	Forest	Leaf	6	3	14.54896117	9.153011302	Mass_loss
Day	1982	Temperate	Forest	Leaf	6	3	11.88618653	6.220059592	Mass_loss
Day	1982	Temperate	Forest	Leaf	6	3	13.47461779	7.89855519	Mass_loss
Day	1982	Temperate	Forest	Leaf	6	3	14.4020805	8.975830109	Mass_loss
Day	1982	Temperate	Forest	Leaf	6	2	-0.743052401	0.35633862	Mass_loss
Day	1982	Temperate	Forest	Leaf	6	2	0.45306714	0.341886243	Mass_loss
Day	1982	Temperate	Forest	Leaf	6	2	0.077787655	0.333585455	Mass_loss
Day	1982	Temperate	Forest	Leaf	6	2	1.545730442	0.432886775	Mass_loss
Day	1982	Temperate	Forest	Leaf	6	2	-1.210857075	0.394423952	Mass_loss
Day	1982	Temperate	Forest	Leaf	6	2	-0.148401238	0.334250955	Mass_loss
Day	1982	Temperate	Forest	Leaf	6	2	0.174602648	0.334603587	Mass_loss
Day	1982	Temperate	Forest	Leaf	6	3	13.43560691	7.854813873	Mass_loss
Day	1982	Temperate	Forest	Leaf	6	3	14.83302397	9.500775	Mass_loss
Day	1982	Temperate	Forest	Leaf	6	3	15.29171149	10.07651835	Mass_loss
Day	1982	Temperate	Forest	Leaf	6	3	13.81844945	8.289564379	Mass_loss
Day	1982	Temperate	Forest	Leaf	6	3	15.34523454	10.14484263	Mass_loss
Day	1982	Temperate	Forest	Leaf	6	3	15.91065946	10.88121185	Mass_loss
Day	1982	Temperate	Forest	Leaf	6	3	14.85377653	9.526444882	Mass_loss
Day	1982	Temperate	Forest	Leaf	6	4	12.64603051	6.996753652	Mass_loss
Day	1982	Temperate	Forest	Leaf	6	4	14.42057246	8.998037924	Mass_loss
Day	1982	Temperate	Forest	Leaf	6	4	15.42091932	10.24186469	Mass_loss
Day	1982	Temperate	Forest	Leaf	6	4	13.08302869	7.465234985	Mass_loss
Day	1982	Temperate	Forest	Leaf	6	4	15.47035665	10.30549728	Mass_loss
Day	1982	Temperate	Forest	Leaf	6	4	16.41208443	11.55652147	Mass_loss
Day	1982	Temperate	Forest	Leaf	6	4	14.56522454	9.17274025	Mass_loss
Day	1982	Temperate	Forest	Leaf	6	3	13.36498437	7.775950304	Mass_loss
Day	1982	Temperate	Forest	Leaf	6	3	14.97593466	9.678275795	Mass_loss
Day	1982	Temperate	Forest	Leaf	6	3	15.72428603	10.6355488	Mass_loss
Day	1982	Temperate	Forest	Leaf	6	3	13.77439309	8.238912712	Mass_loss
Day	1982	Temperate	Forest	Leaf	6	3	15.77517434	10.70233856	Mass_loss
Day	1982	Temperate	Forest	Leaf	6	3	16.51873318	11.70285608	Mass_loss
Day	1982	Temperate	Forest	Leaf	6	3	15.06953617	9.795455018	Mass_loss
Day	1982	Temperate	Forest	Leaf	6	5	12.01013802	6.343475638	Mass_loss
Day	1982	Temperate	Forest	Leaf	6	5	13.10839483	7.492917288	Mass_loss
Day	1982	Temperate	Forest	Leaf	6	5	13.18163248	7.573143118	Mass_loss
Day	1982	Temperate	Forest	Leaf	6	5	12.3682211	6.707203886	Mass_loss
Day	1982	Temperate	Forest	Leaf	6	5	13.24080385	7.638286937	Mass_loss
Day	1982	Temperate	Forest	Leaf	6	5	13.61987727	8.062544039	Mass_loss
Day	1982	Temperate	Forest	Leaf	6	5	13.01600681	7.39235139	Mass_loss
Day	1982	Temperate	Forest	Leaf	6	2	-0.02936296	0.333369258	Mass_loss
Day	1982	Temperate	Forest	Leaf	6	2	0.183549111	0.334737095	Mass_loss
Day	1982	Temperate	Forest	Leaf	6	2	-1.817023226	0.470898892	Mass_loss
Day	1982	Temperate	Forest	Leaf	6	2	0.431053132	0.341075283	Mass_loss
Day	1982	Temperate	Forest	Leaf	6	2	-1.660141226	0.448169537	Mass_loss
Day	1982	Temperate	Forest	Leaf	6	2	-1.906338775	0.484755314	Mass_loss
Day	1982	Temperate	Forest	Leaf	6	2	-0.607425521	0.348706907	Mass_loss
Day	1982	Temperate	Forest	Leaf	6	3	10.84105147	5.230349876	Mass_loss
Day	1982	Temperate	Forest	Leaf	6	3	12.1688816	6.503403312	Mass_loss
Day	1982	Temperate	Forest	Leaf	6	3	9.49860786	4.09264797	Mass_loss
Day	1982	Temperate	Forest	Leaf	6	3	10.48614615	4.914969212	Mass_loss
Day	1982	Temperate	Forest	Leaf	6	3	9.29430393	3.932670231	Mass_loss
Day	1982	Temperate	Forest	Leaf	6	3	9.58569488	4.161897764	Mass_loss
Day	1982	Temperate	Forest	Leaf	6	3	10.4815401	4.910945122	Mass_loss
Day	1982	Temperate	Forest	Leaf	6	4	6.686887443	2.196435986	Mass_loss
Day	1982	Temperate	Forest	Leaf	6	4	7.709579577	2.809900719	Mass_loss
Day	1982	Temperate	Forest	Leaf	6	4	6.136693658	1.90245871	Mass_loss
Day	1982	Temperate	Forest	Leaf	6	4	6.68036646	2.192804001	Mass_loss
Day	1982	Temperate	Forest	Leaf	6	4	5.909423316	1.78838683	Mass_loss
Day	1982	Temperate	Forest	Leaf	6	4	6.388737426	2.033998579	Mass_loss
Day	1982	Temperate	Forest	Leaf	6	4	6.588816624	2.142187688	Mass_loss
Day	1982	Temperate	Forest	Leaf	6	5	7.287784295	2.546324997	Mass_loss
Day	1982	Temperate	Forest	Leaf	6	5	8.251965359	3.170622178	Mass_loss
Day	1982	Temperate	Forest	Leaf	6	5	6.754913338	2.234535592	Mass_loss
Day	1982	Temperate	Forest	Leaf	6	5	7.275962275	2.539151126	Mass_loss
Day	1982	Temperate	Forest	Leaf	6	5	6.542422287	2.116803724	Mass_loss
Day	1982	Temperate	Forest	Leaf	6	5	6.987077062	2.367468578	Mass_loss
Day	1982	Temperate	Forest	Leaf	6	5	7.191572533	2.488279812	Mass_loss
Day	1982	Temperate	Forest	Leaf	6	2	-0.105825639	0.333799961	Mass_loss
Day	1982	Temperate	Forest	Leaf	6	2	3.541220375	0.855843406	Mass_loss
Day	1982	Temperate	Forest	Leaf	6	2	-0.520991611	0.344643011	Mass_loss
Day	1982	Temperate	Forest	Leaf	6	2	0.464737008	0.34233252	Mass_loss
Day	1982	Temperate	Forest	Leaf	6	2	-1.325691117	0.406560706	Mass_loss
Day	1982	Temperate	Forest	Leaf	6	2	0.470020436	0.3425383	Mass_loss
Day	1982	Temperate	Forest	Leaf	6	2	0.000948453	0.333333371	Mass_loss
Day	1982	Temperate	Forest	Leaf	6	3	7.229984333	2.511361394	Mass_loss
Day	1982	Temperate	Forest	Leaf	6	3	6.200078366	1.935040489	Mass_loss
Day	1982	Temperate	Forest	Leaf	6	3	7.704963571	2.806935985	Mass_loss
Day	1982	Temperate	Forest	Leaf	6	3	8.057846524	3.038703775	Mass_loss
Day	1982	Temperate	Forest	Leaf	6	3	8.213005012	3.143893805	Mass_loss
Day	1982	Temperate	Forest	Leaf	6	3	8.022400775	3.014954758	Mass_loss
Day	1982	Temperate	Forest	Leaf	6	3	7.861232702	2.908290816	Mass_loss
Day	1982	Temperate	Forest	Leaf	6	4	6.83732993	2.28121169	Mass_loss
Day	1982	Temperate	Forest	Leaf	6	4	5.727892669	1.700364768	Mass_loss
Day	1982	Temperate	Forest	Leaf	6	4	7.39759549	2.61351746	Mass_loss
Day	1982	Temperate	Forest	Leaf	6	4	7.789050349	2.861221056	Mass_loss
Day	1982	Temperate	Forest	Leaf	6	4	7.995163092	2.996776369	Mass_loss
Day	1982	Temperate	Forest	Leaf	6	4	7.766366086	2.846518424	Mass_loss
Day	1982	Temperate	Forest	Leaf	6	4	7.601447461	2.740916813	Mass_loss
Day	1982	Temperate	Forest	Leaf	6	3	8.114931826	3.077171606	Mass_loss
Day	1982	Temperate	Forest	Leaf	6	3	6.545720068	2.118602134	Mass_loss
Day	1982	Temperate	Forest	Leaf	6	3	9.195015199	3.856179354	Mass_loss
Day	1982	Temperate	Forest	Leaf	6	3	9.659565349	4.221133447	Mass_loss
Day	1982	Temperate	Forest	Leaf	6	3	10.1743553	4.646562737	Mass_loss
Day	1982	Temperate	Forest	Leaf	6	3	9.771444085	4.311713313	Mass_loss
Day	1982	Temperate	Forest	Leaf	6	3	9.702157682	4.25549432	Mass_loss
Day	1982	Temperate	Forest	Leaf	6	5	10.33050241	4.779969998	Mass_loss
Day	1982	Temperate	Forest	Leaf	6	5	7.578409055	2.726345159	Mass_loss
Day	1982	Temperate	Forest	Leaf	6	5	13.59952296	8.039459365	Mass_loss
Day	1982	Temperate	Forest	Leaf	6	5	14.28930867	8.841014265	Mass_loss
Day	1982	Temperate	Forest	Leaf	6	5	16.91980381	12.26165671	Mass_loss
Day	1982	Temperate	Forest	Leaf	6	5	15.313543	10.1043583	Mass_loss
Day	1982	Temperate	Forest	Leaf	6	5	16.18721367	11.2510786	Mass_loss
Day	1982	Temperate	Forest	Leaf	6	2	0.275373869	0.336492949	Mass_loss
Day	1982	Temperate	Forest	Leaf	6	2	0.093803816	0.333699965	Mass_loss
Day	1982	Temperate	Forest	Leaf	6	2	-0.270703967	0.336386693	Mass_loss
Day	1982	Temperate	Forest	Leaf	6	2	0.413625717	0.340461926	Mass_loss
Day	1982	Temperate	Forest	Leaf	6	2	0.024734141	0.333358824	Mass_loss
Day	1982	Temperate	Forest	Leaf	6	2	-0.036237047	0.333388047	Mass_loss
Day	1982	Temperate	Forest	Leaf	6	2	-0.789249341	0.359288105	Mass_loss
Day	1982	Temperate	Forest	Leaf	6	3	8.454417377	3.311548883	Mass_loss
Day	1982	Temperate	Forest	Leaf	6	3	10.08204307	4.568649685	Mass_loss
Day	1982	Temperate	Forest	Leaf	6	3	7.66683492	2.782514904	Mass_loss
Day	1982	Temperate	Forest	Leaf	6	3	8.742674571	3.518098277	Mass_loss
Day	1982	Temperate	Forest	Leaf	6	3	7.975142009	2.983453753	Mass_loss
Day	1982	Temperate	Forest	Leaf	6	3	9.946264722	4.455340913	Mass_loss
Day	1982	Temperate	Forest	Leaf	6	3	9.1619569	3.830893927	Mass_loss
Day	1982	Temperate	Forest	Leaf	6	4	7.777988231	2.854045872	Mass_loss
Day	1982	Temperate	Forest	Leaf	6	4	11.33666294	5.688330273	Mass_loss
Day	1982	Temperate	Forest	Leaf	6	4	6.670325788	2.187218588	Mass_loss
Day	1982	Temperate	Forest	Leaf	6	4	8.10509163	3.070521264	Mass_loss
Day	1982	Temperate	Forest	Leaf	6	4	7.141403384	2.458318429	Mass_loss
Day	1982	Temperate	Forest	Leaf	6	4	10.95918049	5.337651544	Mass_loss
Day	1982	Temperate	Forest	Leaf	6	4	9.335055403	3.964302474	Mass_loss
Day	1982	Temperate	Forest	Leaf	6	3	8.907694373	3.639459127	Mass_loss
Day	1982	Temperate	Forest	Leaf	6	3	12.41342663	6.753881693	Mass_loss
Day	1982	Temperate	Forest	Leaf	6	3	7.762233126	2.843844296	Mass_loss
Day	1982	Temperate	Forest	Leaf	6	3	9.195992801	3.856928483	Mass_loss
Day	1982	Temperate	Forest	Leaf	6	3	8.291445163	3.197835954	Mass_loss
Day	1982	Temperate	Forest	Leaf	6	3	12.06752775	6.401051081	Mass_loss
Day	1982	Temperate	Forest	Leaf	6	3	10.53791565	4.960319431	Mass_loss
Day	1982	Temperate	Forest	Leaf	6	5	6.486748707	2.086579533	Mass_loss
Day	1982	Temperate	Forest	Leaf	6	5	7.038614732	2.39758739	Mass_loss
Day	1982	Temperate	Forest	Leaf	6	5	6.048922521	1.857894319	Mass_loss
Day	1982	Temperate	Forest	Leaf	6	5	6.761915908	2.238479448	Mass_loss
Day	1982	Temperate	Forest	Leaf	6	5	6.13992143	1.904109799	Mass_loss
Day	1982	Temperate	Forest	Leaf	6	5	6.991606478	2.370106715	Mass_loss
Day	1982	Temperate	Forest	Leaf	6	5	6.600716329	2.148727336	Mass_loss
Day	1982	Temperate	Forest	Leaf	6	2	-0.177150551	0.33464093	Mass_loss
Day	1982	Temperate	Forest	Leaf	6	2	-0.734068626	0.355785698	Mass_loss
Day	1982	Temperate	Forest	Leaf	6	2	-0.506169354	0.344008642	Mass_loss
Day	1982	Temperate	Forest	Leaf	6	2	0.48998082	0.343336717	Mass_loss
Day	1982	Temperate	Forest	Leaf	6	2	-0.802088087	0.360139387	Mass_loss
Day	1982	Temperate	Forest	Leaf	6	2	-0.708000637	0.354219371	Mass_loss
Day	1982	Temperate	Forest	Leaf	6	2	-1.198890417	0.393222426	Mass_loss
Day	1982	Temperate	Forest	Leaf	6	3	3.843887582	0.948977989	Mass_loss
Day	1982	Temperate	Forest	Leaf	6	3	2.480197804	0.589640881	Mass_loss
Day	1982	Temperate	Forest	Leaf	6	3	3.366725963	0.805618488	Mass_loss
Day	1982	Temperate	Forest	Leaf	6	3	4.684984756	1.247878423	Mass_loss
Day	1982	Temperate	Forest	Leaf	6	3	4.497119595	1.176003527	Mass_loss
Day	1982	Temperate	Forest	Leaf	6	3	5.311496839	1.508833278	Mass_loss
Day	1982	Temperate	Forest	Leaf	6	3	6.211705036	1.94105331	Mass_loss
Day	1982	Temperate	Forest	Leaf	6	4	2.486562872	0.590958122	Mass_loss
Day	1982	Temperate	Forest	Leaf	6	4	1.811944929	0.470131018	Mass_loss
Day	1982	Temperate	Forest	Leaf	6	4	2.082176252	0.513977414	Mass_loss
Day	1982	Temperate	Forest	Leaf	6	4	2.72028757	0.641665186	Mass_loss
Day	1982	Temperate	Forest	Leaf	6	4	2.466502996	0.58681821	Mass_loss
Day	1982	Temperate	Forest	Leaf	6	4	3.398806131	0.814661796	Mass_loss
Day	1982	Temperate	Forest	Leaf	6	4	3.156100923	0.748373876	Mass_loss
Day	1982	Temperate	Forest	Leaf	6	5	3.573411056	0.865386107	Mass_loss
Day	1982	Temperate	Forest	Leaf	6	5	2.279926965	0.549919457	Mass_loss
Day	1982	Temperate	Forest	Leaf	6	5	3.080937723	0.728840719	Mass_loss
Day	1982	Temperate	Forest	Leaf	6	5	4.35754018	1.124506518	Mass_loss
Day	1982	Temperate	Forest	Leaf	6	5	4.143972123	1.048854373	Mass_loss
Day	1982	Temperate	Forest	Leaf	6	5	5.026312052	1.385992202	Mass_loss
Day	1982	Temperate	Forest	Leaf	6	5	5.808760925	1.739237645	Mass_loss
Day	1982	Temperate	Forest	Leaf	6	2	-0.775895113	0.358417218	Mass_loss
Day	1982	Temperate	Forest	Leaf	6	2	-0.914179458	0.36815517	Mass_loss
Day	1982	Temperate	Forest	Leaf	6	2	-1.740898946	0.459613714	Mass_loss
Day	1982	Temperate	Forest	Leaf	6	2	-1.060897253	0.380229291	Mass_loss
Day	1982	Temperate	Forest	Leaf	6	2	-2.155389808	0.526904384	Mass_loss
Day	1982	Temperate	Forest	Leaf	6	2	0.76558174	0.357754808	Mass_loss
Day	1982	Temperate	Forest	Leaf	6	2	-1.067343064	0.380800884	Mass_loss
Day	1982	Temperate	Forest	Leaf	6	3	1.348661324	0.409120307	Mass_loss
Day	1982	Temperate	Forest	Leaf	6	3	1.082895078	0.38219424	Mass_loss
Day	1982	Temperate	Forest	Leaf	6	3	1.588016113	0.438408132	Mass_loss
Day	1982	Temperate	Forest	Leaf	6	3	1.432164325	0.418795611	Mass_loss
Day	1982	Temperate	Forest	Leaf	6	3	1.13909509	0.387397401	Mass_loss
Day	1982	Temperate	Forest	Leaf	6	3	1.262662008	0.399763139	Mass_loss
Day	1982	Temperate	Forest	Leaf	6	3	1.681845344	0.451191823	Mass_loss
Day	1982	Temperate	Forest	Leaf	6	4	0.861054074	0.364225588	Mass_loss
Day	1982	Temperate	Forest	Leaf	6	4	0.491895048	0.343415031	Mass_loss
Day	1982	Temperate	Forest	Leaf	6	4	1.286851381	0.40233277	Mass_loss
Day	1982	Temperate	Forest	Leaf	6	4	1.005336018	0.375445855	Mass_loss
Day	1982	Temperate	Forest	Leaf	6	4	0.517585379	0.344495609	Mass_loss
Day	1982	Temperate	Forest	Leaf	6	4	0.825276544	0.361711724	Mass_loss
Day	1982	Temperate	Forest	Leaf	6	4	1.451130107	0.421074108	Mass_loss
Day	1982	Temperate	Forest	Leaf	6	5	3.377219084	0.808567031	Mass_loss
Day	1982	Temperate	Forest	Leaf	6	5	2.516140946	0.597123552	Mass_loss
Day	1982	Temperate	Forest	Leaf	6	5	5.864376048	1.766287768	Mass_loss
Day	1982	Temperate	Forest	Leaf	6	5	4.866722501	1.320207829	Mass_loss
Day	1982	Temperate	Forest	Leaf	6	5	3.714368408	0.908188861	Mass_loss
Day	1982	Temperate	Forest	Leaf	6	5	2.034766315	0.505844748	Mass_loss
Day	1982	Temperate	Forest	Leaf	6	5	6.132274403	1.900199556	Mass_loss
Day	1982	Temperate	Forest	Leaf	6	2	-0.632822423	0.350019342	Mass_loss
Day	1982	Temperate	Forest	Leaf	6	2	-0.877603255	0.365424478	Mass_loss
Day	1982	Temperate	Forest	Leaf	6	2	-1.165853657	0.389967281	Mass_loss
Day	1982	Temperate	Forest	Leaf	6	2	-1.333227247	0.40739562	Mass_loss
Day	1982	Temperate	Forest	Leaf	6	2	-1.894177805	0.482829565	Mass_loss
Day	1982	Temperate	Forest	Leaf	6	2	0.068667098	0.333529799	Mass_loss
Day	1982	Temperate	Forest	Leaf	6	2	-0.638618249	0.350326386	Mass_loss
Day	1982	Temperate	Forest	Leaf	6	3	0.139730962	0.334146864	Mass_loss
Day	1982	Temperate	Forest	Leaf	6	3	0.263377013	0.336223644	Mass_loss
Day	1982	Temperate	Forest	Leaf	6	3	1.340980099	0.408259484	Mass_loss
Day	1982	Temperate	Forest	Leaf	6	3	1.19134217	0.392470674	Mass_loss
Day	1982	Temperate	Forest	Leaf	6	3	-0.243219992	0.335798165	Mass_loss
Day	1982	Temperate	Forest	Leaf	6	3	1.386292146	0.41340858	Mass_loss
Day	1982	Temperate	Forest	Leaf	6	3	1.15647039	0.389059323	Mass_loss
Day	1982	Temperate	Forest	Leaf	6	4	-0.650364158	0.350957231	Mass_loss
Day	1982	Temperate	Forest	Leaf	6	4	-0.527449586	0.344925128	Mass_loss
Day	1982	Temperate	Forest	Leaf	6	4	-0.204798574	0.335080936	Mass_loss
Day	1982	Temperate	Forest	Leaf	6	4	-0.261290979	0.336178041	Mass_loss
Day	1982	Temperate	Forest	Leaf	6	4	-0.800172441	0.360011497	Mass_loss
Day	1982	Temperate	Forest	Leaf	6	4	-0.135816991	0.334101927	Mass_loss
Day	1982	Temperate	Forest	Leaf	6	4	-0.27445668	0.336471936	Mass_loss
Day	1982	Temperate	Forest	Leaf	6	3	1.140262321	0.387508257	Mass_loss
Day	1982	Temperate	Forest	Leaf	6	3	1.021875585	0.376842905	Mass_loss
Day	1982	Temperate	Forest	Leaf	6	3	2.254486526	0.545112896	Mass_loss
Day	1982	Temperate	Forest	Leaf	6	3	2.120969301	0.520771282	Mass_loss
Day	1982	Temperate	Forest	Leaf	6	3	0.758296019	0.357292202	Mass_loss
Day	1982	Temperate	Forest	Leaf	6	3	2.241138091	0.542612498	Mass_loss
Day	1982	Temperate	Forest	Leaf	6	3	2.089855173	0.515312277	Mass_loss
Day	1982	Temperate	Forest	Leaf	6	5	3.218667388	0.76499249	Mass_loss
Day	1982	Temperate	Forest	Leaf	6	5	2.25477656	0.545167389	Mass_loss
Day	1982	Temperate	Forest	Leaf	6	5	5.062496535	1.401202965	Mass_loss
Day	1982	Temperate	Forest	Leaf	6	5	4.86756721	1.320550439	Mass_loss
Day	1982	Temperate	Forest	Leaf	6	5	2.547621666	0.603765673	Mass_loss
Day	1982	Temperate	Forest	Leaf	6	5	4.574256072	1.205159109	Mass_loss
Day	1982	Temperate	Forest	Leaf	6	5	4.822149828	1.302213707	Mass_loss
Day	1982	Temperate	Forest	Leaf	6	2	-3.681634321	0.898101303	Mass_loss
Day	1982	Temperate	Forest	Leaf	6	2	-1.834233984	0.473517263	Mass_loss
Day	1982	Temperate	Forest	Leaf	6	2	-2.160347577	0.527795902	Mass_loss
Day	1982	Temperate	Forest	Leaf	6	2	-2.424767356	0.578312364	Mass_loss
Day	1982	Temperate	Forest	Leaf	6	2	-3.887714422	0.963096809	Mass_loss
Day	1982	Temperate	Forest	Leaf	6	2	-1.448707495	0.420781392	Mass_loss
Day	1982	Temperate	Forest	Leaf	6	2	-2.486401464	0.590924677	Mass_loss
Day	1982	Temperate	Forest	Leaf	6	3	0.499276989	0.343719896	Mass_loss
Day	1982	Temperate	Forest	Leaf	6	3	0.993508875	0.374460829	Mass_loss
Day	1982	Temperate	Forest	Leaf	6	3	0.420420887	0.340698072	Mass_loss
Day	1982	Temperate	Forest	Leaf	6	3	0.523009626	0.344730795	Mass_loss
Day	1982	Temperate	Forest	Leaf	6	3	-0.47820976	0.342861857	Mass_loss
Day	1982	Temperate	Forest	Leaf	6	3	1.226816374	0.396044934	Mass_loss
Day	1982	Temperate	Forest	Leaf	6	3	1.314016963	0.405276691	Mass_loss
Day	1982	Temperate	Forest	Leaf	6	4	-0.950193966	0.370952857	Mass_loss
Day	1982	Temperate	Forest	Leaf	6	4	-0.492833508	0.343453536	Mass_loss
Day	1982	Temperate	Forest	Leaf	6	4	-0.873455499	0.365121855	Mass_loss
Day	1982	Temperate	Forest	Leaf	6	4	-0.998322553	0.37486033	Mass_loss
Day	1982	Temperate	Forest	Leaf	6	4	-1.574320885	0.436603594	Mass_loss
Day	1982	Temperate	Forest	Leaf	6	4	-0.494785121	0.343533846	Mass_loss
Day	1982	Temperate	Forest	Leaf	6	4	-0.492278797	0.343430767	Mass_loss
Day	1982	Temperate	Forest	Leaf	6	3	2.072660706	0.5123301	Mass_loss
Day	1982	Temperate	Forest	Leaf	6	3	2.3356803	0.560641769	Mass_loss
Day	1982	Temperate	Forest	Leaf	6	3	1.493420411	0.426262689	Mass_loss
Day	1982	Temperate	Forest	Leaf	6	3	2.540470894	0.602249682	Mass_loss
Day	1982	Temperate	Forest	Leaf	6	3	0.463543451	0.342286355	Mass_loss
Day	1982	Temperate	Forest	Leaf	6	3	3.355440625	0.802457575	Mass_loss
Day	1982	Temperate	Forest	Leaf	6	3	3.901138938	0.967453542	Mass_loss
Day	1982	Temperate	Forest	Leaf	6	5	1.962600918	0.493825098	Mass_loss
Day	1982	Temperate	Forest	Leaf	6	5	2.264877238	0.547069538	Mass_loss
Day	1982	Temperate	Forest	Leaf	6	5	1.736249125	0.458940043	Mass_loss
Day	1982	Temperate	Forest	Leaf	6	5	2.058995295	0.509977568	Mass_loss
Day	1982	Temperate	Forest	Leaf	6	5	1.066960407	0.380766855	Mass_loss
Day	1982	Temperate	Forest	Leaf	6	5	2.58558244	0.611884856	Mass_loss
Day	1982	Temperate	Forest	Leaf	6	5	2.692613521	0.635423649	Mass_loss
Day	1982	Temperate	Forest	Leaf	6	2	-1.113673236	0.38501117	Mass_loss
Day	1982	Temperate	Forest	Leaf	6	2	-0.150264582	0.334274144	Mass_loss
Day	1982	Temperate	Forest	Leaf	6	2	-0.815932838	0.361072766	Mass_loss
Day	1982	Temperate	Forest	Leaf	6	2	-1.392958807	0.414180593	Mass_loss
Day	1982	Temperate	Forest	Leaf	6	2	-2.229546347	0.540453205	Mass_loss
Day	1982	Temperate	Forest	Leaf	6	2	-0.119505162	0.333928395	Mass_loss
Day	1982	Temperate	Forest	Leaf	6	2	-0.101335203	0.333761201	Mass_loss
Day	1982	Temperate	Forest	Leaf	6	3	0.899494385	0.367045423	Mass_loss
Day	1982	Temperate	Forest	Leaf	6	3	0.195303202	0.334922639	Mass_loss
Day	1982	Temperate	Forest	Leaf	6	3	1.108040836	0.384489771	Mass_loss
Day	1982	Temperate	Forest	Leaf	6	3	0.612274355	0.348953329	Mass_loss
Day	1982	Temperate	Forest	Leaf	6	3	-0.168977566	0.334523059	Mass_loss
Day	1982	Temperate	Forest	Leaf	6	3	0.997343741	0.374778939	Mass_loss
Day	1982	Temperate	Forest	Leaf	6	3	0.97192542	0.372693293	Mass_loss
Day	1982	Temperate	Forest	Leaf	6	4	-0.809334862	0.360625955	Mass_loss
Day	1982	Temperate	Forest	Leaf	6	4	-1.402389035	0.415278959	Mass_loss
Day	1982	Temperate	Forest	Leaf	6	4	-0.637744008	0.350279893	Mass_loss
Day	1982	Temperate	Forest	Leaf	6	4	-1.097992302	0.383566129	Mass_loss
Day	1982	Temperate	Forest	Leaf	6	4	-1.778288704	0.46509628	Mass_loss
Day	1982	Temperate	Forest	Leaf	6	4	-0.759574624	0.357373067	Mass_loss
Day	1982	Temperate	Forest	Leaf	6	4	-0.764059226	0.357657771	Mass_loss
Day	1982	Temperate	Forest	Leaf	6	3	2.016865091	0.5028227	Mass_loss
Day	1982	Temperate	Forest	Leaf	6	3	0.771556712	0.35813749	Mass_loss
Day	1982	Temperate	Forest	Leaf	6	3	2.433064402	0.579991766	Mass_loss
Day	1982	Temperate	Forest	Leaf	6	3	1.588512092	0.438473778	Mass_loss
Day	1982	Temperate	Forest	Leaf	6	3	0.227329353	0.33548661	Mass_loss
Day	1982	Temperate	Forest	Leaf	6	3	2.30568447	0.55484087	Mass_loss
Day	1982	Temperate	Forest	Leaf	6	3	2.201040936	0.535190883	Mass_loss
Day	1982	Temperate	Forest	Leaf	6	5	2.633249009	0.622250014	Mass_loss
Day	1982	Temperate	Forest	Leaf	6	5	0.889711959	0.36631614	Mass_loss
Day	1982	Temperate	Forest	Leaf	6	5	3.308556665	0.789439467	Mass_loss
Day	1982	Temperate	Forest	Leaf	6	5	2.125658975	0.521601087	Mass_loss
Day	1982	Temperate	Forest	Leaf	6	5	0.21168385	0.335200419	Mass_loss
Day	1982	Temperate	Forest	Leaf	6	5	3.245442328	0.772203996	Mass_loss
Day	1982	Temperate	Forest	Leaf	6	5	2.983330077	0.704177431	Mass_loss
Day	1982	Temperate	Forest	Leaf	6	2	-1.137280979	0.387225334	Mass_loss
Day	1982	Temperate	Forest	Leaf	6	2	-2.374659329	0.568291955	Mass_loss
Day	1982	Temperate	Forest	Leaf	6	2	-0.663068734	0.351652506	Mass_loss
Day	1982	Temperate	Forest	Leaf	6	2	-2.27705885	0.549374875	Mass_loss
Day	1982	Temperate	Forest	Leaf	6	2	-3.707945022	0.906202345	Mass_loss
Day	1982	Temperate	Forest	Leaf	6	2	-1.230484504	0.396420505	Mass_loss
Day	1982	Temperate	Forest	Leaf	6	2	-1.10573632	0.3842772	Mass_loss
Day	1982	Temperate	Forest	Leaf	6	3	-0.546137482	0.34576109	Mass_loss
Day	1982	Temperate	Forest	Leaf	6	3	-0.493372972	0.343475704	Mass_loss
Day	1982	Temperate	Forest	Leaf	6	3	-0.288357367	0.336797915	Mass_loss
Day	1982	Temperate	Forest	Leaf	6	3	-0.84607524	0.363160138	Mass_loss
Day	1982	Temperate	Forest	Leaf	6	3	-1.201286836	0.393462086	Mass_loss
Day	1982	Temperate	Forest	Leaf	6	3	0.102836521	0.333773973	Mass_loss
Day	1982	Temperate	Forest	Leaf	6	3	0.036445269	0.333388677	Mass_loss
Day	1982	Temperate	Forest	Leaf	6	4	-1.520757092	0.429695922	Mass_loss
Day	1982	Temperate	Forest	Leaf	6	4	-1.368448951	0.411360522	Mass_loss
Day	1982	Temperate	Forest	Leaf	6	4	-1.059137976	0.380073885	Mass_loss
Day	1982	Temperate	Forest	Leaf	6	4	-1.824029692	0.471961847	Mass_loss
Day	1982	Temperate	Forest	Leaf	6	4	-1.904893729	0.484525838	Mass_loss
Day	1982	Temperate	Forest	Leaf	6	4	-0.462310728	0.3422388	Mass_loss
Day	1982	Temperate	Forest	Leaf	6	4	-0.650225233	0.350949702	Mass_loss
Day	1982	Temperate	Forest	Leaf	6	3	2.266810036	0.547434489	Mass_loss
Day	1982	Temperate	Forest	Leaf	6	3	1.692511842	0.452691514	Mass_loss
Day	1982	Temperate	Forest	Leaf	6	3	2.16014045	0.527758615	Mass_loss
Day	1982	Temperate	Forest	Leaf	6	3	0.528763934	0.344982971	Mass_loss
Day	1982	Temperate	Forest	Leaf	6	3	-0.518067463	0.344516412	Mass_loss
Day	1982	Temperate	Forest	Leaf	6	3	2.66637761	0.629565398	Mass_loss
Day	1982	Temperate	Forest	Leaf	6	3	4.882202869	1.326496035	Mass_loss
Day	1982	Temperate	Forest	Leaf	6	5	0.291845068	0.336882231	Mass_loss
Day	1982	Temperate	Forest	Leaf	6	5	0.326161194	0.33776588	Mass_loss
Day	1982	Temperate	Forest	Leaf	6	5	0.693079546	0.353348302	Mass_loss
Day	1982	Temperate	Forest	Leaf	6	5	-0.348530789	0.338394738	Mass_loss
Day	1982	Temperate	Forest	Leaf	6	5	-0.909877797	0.367828234	Mass_loss
Day	1982	Temperate	Forest	Leaf	6	5	1.291012623	0.402779733	Mass_loss
Day	1982	Temperate	Forest	Leaf	6	5	1.519814069	0.42957645	Mass_loss
Day	1982	Temperate	Forest	Leaf	6	2	-2.319290277	0.557462808	Mass_loss
Day	1982	Temperate	Forest	Leaf	6	2	-1.446694757	0.420538572	Mass_loss
Day	1982	Temperate	Forest	Leaf	6	2	-0.787923913	0.359201004	Mass_loss
Day	1982	Temperate	Forest	Leaf	6	2	-2.168964583	0.529350307	Mass_loss
Day	1982	Temperate	Forest	Leaf	6	2	-1.796605839	0.467824689	Mass_loss
Day	1982	Temperate	Forest	Leaf	6	2	0.275784207	0.336502372	Mass_loss
Day	1982	Temperate	Forest	Leaf	6	2	0.232181552	0.335579511	Mass_loss
Taylor_et_al	1989	Temperate	Forest	leaf	10	2	-0.889144095	0.219764431	Mass_loss
Taylor_et_al	1989	Temperate	Forest	leaf	10	2	0.644632678	0.210388782	Mass_loss
Taylor_et_al	1989	Temperate	Forest	leaf	10	2	-0.565181636	0.207985757	Mass_loss
Taylor_et_al	1989	Temperate	Forest	leaf	10	2	0.913293855	0.220852642	Mass_loss
Taylor_et_al	1989	Temperate	Forest	leaf	10	2	-1.151674032	0.233158827	Mass_loss
Taylor_et_al	1989	Temperate	Forest	leaf	10	2	0.475197737	0.205645322	Mass_loss
Taylor_et_al	1989	Temperate	Forest	leaf	10	2	-0.385482887	0.203714926	Mass_loss
Taylor_et_al	1989	Temperate	Forest	leaf	10	2	-0.092796362	0.200215279	Mass_loss
Taylor_et_al	1989	Temperate	Forest	leaf	10	2	-0.67578896	0.211417268	Mass_loss
Taylor_et_al	1989	Temperate	Forest	leaf	10	2	-1.123071549	0.231532243	Mass_loss
Taylor_et_al	1989	Temperate	Forest	leaf	10	2	0.474022235	0.205617427	Mass_loss
Taylor_et_al	1989	Temperate	Forest	leaf	10	2	0	0.2	Mass_loss
Blair_et_al	1990	Temperate	Forest	Leaf	3	2	-1.128966712	0.772880486	Mass_loss
Blair_et_al	1990	Temperate	Forest	Leaf	3	2	1.121155815	0.771415863	Mass_loss
Blair_et_al	1990	Temperate	Forest	Leaf	3	2	-2.155860776	1.053977974	Mass_loss
Blair_et_al	1990	Temperate	Forest	Leaf	3	2	1.018943408	0.753187139	Mass_loss
Blair_et_al	1990	Temperate	Forest	Leaf	3	3	-5.651849322	3.32861673	Mass_loss
Blair_et_al	1990	Temperate	Forest	Leaf	3	3	-0.63012709	0.699755012	Mass_loss
Blair_et_al	1990	Temperate	Forest	Leaf	3	3	2.224123065	1.078893618	Mass_loss
Blair_et_al	1990	Temperate	Forest	Leaf	3	2	-0.586273081	0.695309677	k
Blair_et_al	1990	Temperate	Forest	Leaf	3	2	0.717822213	0.709605727	k
Blair_et_al	1990	Temperate	Forest	Leaf	3	2	-0.500392043	0.687532683	k
Blair_et_al	1990	Temperate	Forest	Leaf	3	2	0.645941776	0.701436732	k
Blair_et_al	1990	Temperate	Forest	Leaf	3	3	-1.479058006	0.848967715	k
Blair_et_al	1990	Temperate	Forest	Leaf	3	3	0.150875736	0.668563624	k
Blair_et_al	1990	Temperate	Forest	Leaf	3	3	1.801501866	0.937117414	k
Elliott_et_al	1993	Temperate	Forest	Leaf	5	3	2.859483758	0.808832368	Mass_loss
Elliott_et_al	1993	Temperate	Forest	Leaf	5	3	2.319133566	0.668919025	Mass_loss
Elliott_et_al	1993	Temperate	Forest	Leaf	5	3	1.369993079	0.493844052	Mass_loss
Elliott_et_al	1993	Temperate	Forest	Leaf	5	3	1.146807108	0.465758327	Mass_loss
Elliott_et_al	1993	Temperate	Forest	Leaf	5	3	0.931751309	0.443408025	Mass_loss
Elliott_et_al	1993	Temperate	Forest	Leaf	5	3	3.430087303	0.988274945	Mass_loss
Elliott_et_al	1993	Temperate	Forest	Leaf	5	3	1.17285914	0.468779928	Mass_loss
Elliott_et_al	1993	Temperate	Forest	Leaf	5	3	0.451485657	0.410191965	Mass_loss
Elliott_et_al	1993	Temperate	Forest	Leaf	20	3	0.067867966	0.100057576	k
Elliott_et_al	1993	Temperate	Forest	Leaf	20	3	0.165598526	0.100342786	k
Elliott_et_al	1993	Temperate	Forest	Leaf	20	3	0.210229248	0.100552454	k
Briones_and_Ineson	1996	None	Microcosm_aquatic	Leaf	6	2	0.277825662	0.336549462	Mass_loss
Briones_and_Ineson	1996	None	Microcosm_aquatic	Leaf	6	2	0.759120542	0.357344333	Mass_loss
Briones_and_Ineson	1996	None	Microcosm_aquatic	Leaf	6	2	4.095634684	1.032259311	Mass_loss
Briones_and_Ineson	1996	None	Microcosm_aquatic	Leaf	6	2	-2.092797933	0.515825133	Mass_loss
Briones_and_Ineson	1996	None	Microcosm_aquatic	Leaf	6	2	-1.615737239	0.442108618	Mass_loss
Briones_and_Ineson	1996	None	Microcosm_aquatic	Leaf	6	2	3.765209153	0.924033332	Mass_loss
Salamanca_et_al	1998	Temperate	Forest	Leaf	4	2	-0.390227537	0.509517346	Mass_loss
Salamanca_et_al	1998	Temperate	Forest	Leaf	4	2	-2.381164855	0.854371629	Mass_loss
Salamanca_et_al	1998	Temperate	Forest	Leaf	4	2	-1.138303126	0.580983375	Mass_loss
Salamanca_et_al	1998	Temperate	Forest	Leaf	4	2	-2.942679899	1.041210312	Mass_loss
Salamanca_et_al	1998	Temperate	Forest	Leaf	4	2	-0.327991142	0.506723637	Mass_loss
Salamanca_et_al	1998	Temperate	Forest	Leaf	4	2	-2.181893024	0.797541073	Mass_loss
Salamanca_et_al	1998	Temperate	Forest	Leaf	4	2	0.4408599	0.512147341	Mass_loss
Salamanca_et_al	1998	Temperate	Forest	Leaf	4	2	-0.72300193	0.532670737	Mass_loss
Salamanca_et_al	1998	Temperate	Forest	Leaf	4	2	-1.985103512	0.746289747	Mass_loss
Salamanca_et_al	1998	Temperate	Forest	Leaf	4	2	-3.401976458	1.223340239	Mass_loss
Salamanca_et_al	1998	Temperate	Forest	Leaf	4	2	2.360304555	0.84818985	Mass_loss
Salamanca_et_al	1998	Temperate	Forest	Leaf	4	2	0.028257206	0.500049904	Mass_loss
Salamanca_et_al	1998	Temperate	Forest	Leaf	4	2	-0.08963422	0.500502143	Mass_loss
Salamanca_et_al	1998	Temperate	Forest	Leaf	4	2	-7.393141222	3.916158571	Mass_loss
Salamanca_et_al	1998	Temperate	Forest	Leaf	4	2	0.024605093	0.500037838	Mass_loss
Salamanca_et_al	1998	Temperate	Forest	Leaf	4	2	-4.278008551	1.643834822	Mass_loss
Salamanca_et_al	1998	Temperate	Forest	Leaf	4	2	-0.475602971	0.514137387	Mass_loss
Salamanca_et_al	1998	Temperate	Forest	Leaf	4	2	-7.994918907	4.494920521	Mass_loss
Salamanca_et_al	1998	Temperate	Forest	Leaf	4	2	2.149121296	0.788670146	Mass_loss
Salamanca_et_al	1998	Temperate	Forest	Leaf	4	2	-2.633411458	0.933428494	Mass_loss
Salamanca_et_al	1998	Temperate	Forest	Leaf	4	2	-1.744443513	0.690192698	Mass_loss
Salamanca_et_al	1998	Temperate	Forest	Leaf	4	2	-9.277157883	5.879103649	Mass_loss
Salamanca_et_al	1998	Temperate	Forest	Leaf	4	2	2.311836619	0.834036784	Mass_loss
Salamanca_et_al	1998	Temperate	Forest	Leaf	4	2	-2.018429724	0.75462866	Mass_loss
Salamanca_et_al	1998	Temperate	Forest	Leaf	4	2	-0.399560232	0.509978024	Mass_loss
Salamanca_et_al	1998	Temperate	Forest	Leaf	4	2	-11.43620449	8.674173324	Mass_loss
Salamanca_et_al	1998	Temperate	Forest	Leaf	4	2	0.488668724	0.51492482	Mass_loss
Salamanca_et_al	1998	Temperate	Forest	Leaf	4	2	-0.610012568	0.523257208	Mass_loss
Salamanca_et_al	1998	Temperate	Forest	Leaf	4	2	-0.193775484	0.502346809	Mass_loss
Salamanca_et_al	1998	Temperate	Forest	Leaf	4	2	-6.592959462	3.216694654	Mass_loss
Salamanca_et_al	1998	Temperate	Forest	Leaf	4	2	1.752925902	0.692046826	Mass_loss
Salamanca_et_al	1998	Temperate	Forest	Leaf	4	2	-1.525130803	0.645376498	Mass_loss
Salamanca_et_al	1998	Temperate	Forest	Leaf	4	2	0.037848946	0.500089534	Mass_loss
Salamanca_et_al	1998	Temperate	Forest	Leaf	4	2	-0.864218204	0.546679569	Mass_loss
Salamanca_et_al	1998	Temperate	Forest	Leaf	4	2	1.168959825	0.585404192	Mass_loss
Salamanca_et_al	1998	Temperate	Forest	Leaf	4	2	-0.05288022	0.50017477	Mass_loss
Anderson_and_Hetherington	1999	Temperate	Wetland	leaf	12	2	2.107885949	0.259232983	Mass_loss
Anderson_and_Hetherington	1999	Temperate	Wetland	leaf	12	2	1.878708542	0.240198871	Mass_loss
Anderson_and_Hetherington	1999	Temperate	Wetland	leaf	12	2	1.521074163	0.214868054	Mass_loss
Anderson_and_Hetherington	1999	Temperate	Wetland	leaf	12	2	1.97654183	0.248056617	Mass_loss
Anderson_and_Hetherington	1999	Temperate	Wetland	leaf	12	2	0.686753727	0.176492306	Mass_loss
Anderson_and_Hetherington	1999	Temperate	Wetland	leaf	12	2	0.895720641	0.183381572	Mass_loss
Anderson_and_Hetherington	1999	Temperate	Wetland	leaf	12	2	1.286573455	0.201151484	Mass_loss
Anderson_and_Hetherington	1999	Temperate	Wetland	leaf	12	2	1.071912208	0.190604079	Mass_loss
Anderson_and_Hetherington	1999	Temperate	Wetland	leaf	12	2	1.701794613	0.227002186	Mass_loss
Anderson_and_Hetherington	1999	Temperate	Wetland	leaf	12	2	1.219314073	0.197640142	Mass_loss
Anderson_and_Hetherington	1999	Temperate	Wetland	leaf	12	2	0.624108644	0.174781492	Mass_loss
Anderson_and_Hetherington	1999	Temperate	Wetland	leaf	12	2	1.355963094	0.204971581	Mass_loss
Ashton_et_al	1999	Tropical	Forest	Leaf	5	4	-2.389684135	0.685529513	Mass_loss
Ashton_et_al	1999	Tropical	Forest	Leaf	5	4	-1.613262531	0.5301308	Mass_loss
Ashton_et_al	1999	Tropical	Forest	Leaf	5	4	-0.590044464	0.417407624	Mass_loss
Ashton_et_al	1999	Tropical	Forest	Leaf	5	4	-0.641960356	0.420605655	Mass_loss
Ashton_et_al	1999	Tropical	Forest	Leaf	5	4	-1.765821094	0.555906207	Mass_loss
Ashton_et_al	1999	Tropical	Forest	Leaf	5	4	-1.151433641	0.466289971	Mass_loss
Ashton_et_al	1999	Tropical	Forest	Leaf	5	4	0.976103532	0.447638905	Mass_loss
Ashton_et_al	1999	Tropical	Forest	Leaf	5	4	0.732104822	0.426798873	Mass_loss
Ashton_et_al	1999	Tropical	Forest	Leaf	5	4	-2.020652623	0.604151851	Mass_loss
Ashton_et_al	1999	Tropical	Forest	Leaf	5	4	1.144560792	0.46550097	Mass_loss
Ashton_et_al	1999	Tropical	Forest	Leaf	5	4	2.145352677	0.630126905	Mass_loss
Ashton_et_al	1999	Tropical	Forest	Leaf	5	4	1.845168918	0.570232417	Mass_loss
Ashton_et_al	1999	Tropical	Forest	Leaf	5	4	-2.062329612	0.612660171	Mass_loss
Ashton_et_al	1999	Tropical	Forest	Leaf	5	4	0.282760746	0.403997682	Mass_loss
Ashton_et_al	1999	Tropical	Forest	Leaf	5	4	1.116055124	0.462278952	Mass_loss
Ashton_et_al	1999	Tropical	Forest	Leaf	5	4	0.117606217	0.400691561	Mass_loss
Ashton_et_al	1999	Tropical	Forest	Leaf	5	4	-2.407904589	0.689900226	Mass_loss
Ashton_et_al	1999	Tropical	Forest	Leaf	5	4	0.823488272	0.433906647	Mass_loss
Ashton_et_al	1999	Tropical	Forest	Leaf	5	4	2.71624088	0.768898226	Mass_loss
Ashton_et_al	1999	Tropical	Forest	Leaf	5	4	0.907531281	0.441180651	Mass_loss
Ashton_et_al	1999	Tropical	Forest	Leaf	5	4	-2.828184036	0.799931247	Mass_loss
Ashton_et_al	1999	Tropical	Forest	Leaf	5	4	2.918018742	0.825741669	Mass_loss
Ashton_et_al	1999	Tropical	Forest	Leaf	5	4	2.886259503	0.816524696	Mass_loss
Ashton_et_al	1999	Tropical	Forest	Leaf	5	4	0.549404806	0.415092282	Mass_loss
Ashton_et_al	1999	Tropical	Forest	Leaf	5	4	-3.442044019	0.992383351	Mass_loss
Ashton_et_al	1999	Tropical	Forest	Leaf	5	4	-2.468967148	0.704789939	Mass_loss
Ashton_et_al	1999	Tropical	Forest	Leaf	5	4	-1.430428327	0.50230626	Mass_loss
Ashton_et_al	1999	Tropical	Forest	Leaf	5	4	-1.523380984	0.516034481	Mass_loss
Ashton_et_al	1999	Tropical	Forest	Leaf	5	4	-4.267974914	1.310780493	Mass_loss
Ashton_et_al	1999	Tropical	Forest	Leaf	5	4	-1.839328273	0.569156425	Mass_loss
Ashton_et_al	1999	Tropical	Forest	Leaf	5	4	1.103230928	0.460855924	Mass_loss
Ashton_et_al	1999	Tropical	Forest	Leaf	5	4	0.629495164	0.419813208	Mass_loss
Ashton_et_al	1999	Tropical	Forest	Leaf	5	4	-1.540837026	0.518708937	Mass_loss
Ashton_et_al	1999	Tropical	Forest	Leaf	5	4	2.660971574	0.754038486	Mass_loss
Ashton_et_al	1999	Tropical	Forest	Leaf	5	4	2.485472421	0.708878658	Mass_loss
Ashton_et_al	1999	Tropical	Forest	Leaf	5	4	3.670209661	1.073521948	Mass_loss
Ashton_et_al	1999	Tropical	Forest	Leaf	5	4	-1.4656935	0.507412872	Mass_loss
Ashton_et_al	1999	Tropical	Forest	Leaf	5	4	2.106243425	0.621813068	Mass_loss
Ashton_et_al	1999	Tropical	Forest	Leaf	5	4	1.745003971	0.552251943	Mass_loss
Ashton_et_al	1999	Tropical	Forest	Leaf	5	4	2.646431673	0.75018003	Mass_loss
Ashton_et_al	1999	Tropical	Forest	Leaf	5	4	-2.139488385	0.628870528	Mass_loss
Ashton_et_al	1999	Tropical	Forest	Leaf	5	4	2.227883964	0.648173348	Mass_loss
Ashton_et_al	1999	Tropical	Forest	Leaf	5	4	1.13120575	0.463981322	Mass_loss
Ashton_et_al	1999	Tropical	Forest	Leaf	5	4	0.640601629	0.420518522	Mass_loss
Ashton_et_al	1999	Tropical	Forest	Leaf	5	4	-2.85158828	0.806577786	Mass_loss
Ashton_et_al	1999	Tropical	Forest	Leaf	5	4	1.667060665	0.538954563	Mass_loss
Ashton_et_al	1999	Tropical	Forest	Leaf	5	4	0.037347463	0.400069742	Mass_loss
Ashton_et_al	1999	Tropical	Forest	Leaf	5	4	1.187643729	0.470524881	Mass_loss
Kaneko_and_Salamanca	1999	Temperate	Forest	Leaf	4	2	12.79071823	10.72515456	Mass_loss
Kaneko_and_Salamanca	1999	Temperate	Forest	Leaf	4	2	20.57045766	26.94648302	Mass_loss
Kaneko_and_Salamanca	1999	Temperate	Forest	Leaf	4	2	25.17541354	40.11259043	Mass_loss
Kaneko_and_Salamanca	1999	Temperate	Forest	Leaf	4	2	14.39144303	13.44460204	Mass_loss
Kaneko_and_Salamanca	1999	Temperate	Forest	Leaf	4	2	65.69499736	270.2395424	Mass_loss
Kaneko_and_Salamanca	1999	Temperate	Forest	Leaf	4	2	50.4879007	159.8142573	Mass_loss
Kaneko_and_Salamanca	1999	Temperate	Forest	Leaf	4	3	17.26686204	19.1340328	Mass_loss
Kaneko_and_Salamanca	1999	Temperate	Forest	Leaf	4	3	54.25006571	184.4418518	Mass_loss
Kaneko_and_Salamanca	1999	Temperate	Forest	Leaf	4	3	44.09039889	121.9977046	Mass_loss
Kaneko_and_Salamanca	1999	Temperate	Forest	Leaf	4	2	8.996280037	5.558315906	Mass_loss
Kaneko_and_Salamanca	1999	Temperate	Forest	Leaf	4	2	9.535454587	6.182805886	Mass_loss
Kaneko_and_Salamanca	1999	Temperate	Forest	Leaf	4	2	10.51691481	7.412843571	Mass_loss
Kaneko_and_Salamanca	1999	Temperate	Forest	Leaf	4	2	9.506636528	6.14850863	Mass_loss
Kaneko_and_Salamanca	1999	Temperate	Forest	Leaf	4	2	12.61308808	10.44312444	Mass_loss
Kaneko_and_Salamanca	1999	Temperate	Forest	Leaf	4	2	11.89381187	9.341422556	Mass_loss
Kaneko_and_Salamanca	1999	Temperate	Forest	Leaf	4	3	10.73215766	7.698700503	Mass_loss
Kaneko_and_Salamanca	1999	Temperate	Forest	Leaf	4	3	10.68612013	7.637072719	Mass_loss
Kaneko_and_Salamanca	1999	Temperate	Forest	Leaf	4	3	10.7470531	7.718696893	Mass_loss
Conn_and_Dighton	2000	Temperate	Forest	Leaf	7	2	0.253849088	0.288015691	Mass_loss
Conn_and_Dighton	2000	Temperate	Forest	Leaf	7	2	0.122330206	0.286248739	Mass_loss
Conn_and_Dighton	2000	Temperate	Forest	Leaf	7	2	0.442464021	0.292706229	Mass_loss
Conn_and_Dighton	2000	Temperate	Forest	Leaf	7	2	0.301215238	0.288954665	Mass_loss
Conn_and_Dighton	2000	Temperate	Forest	Leaf	7	2	-0.707118126	0.303572002	Mass_loss
Conn_and_Dighton	2000	Temperate	Forest	Leaf	7	2	0.629896695	0.299884637	Mass_loss
Conn_and_Dighton	2000	Temperate	Forest	Leaf	7	2	-0.313583806	0.289226243	Mass_loss
Conn_and_Dighton	2000	Temperate	Forest	Leaf	7	2	0.481155913	0.293982536	Mass_loss
Conn_and_Dighton	2000	Temperate	Forest	Leaf	7	2	-0.125571413	0.286277435	Mass_loss
Conn_and_Dighton	2000	Temperate	Forest	Leaf	7	2	1.371599225	0.352903015	Mass_loss
Conn_and_Dighton	2000	Temperate	Forest	Leaf	7	2	-0.497929972	0.294569081	Mass_loss
Conn_and_Dighton	2000	Temperate	Forest	Leaf	7	2	0.895204294	0.314335383	Mass_loss
Conn_and_Dighton	2000	Temperate	Forest	Leaf	7	2	-0.206986305	0.287244405	Mass_loss
Conn_and_Dighton	2000	Temperate	Forest	Leaf	7	2	0.9771657	0.319816172	Mass_loss
Conn_and_Dighton	2000	Temperate	Forest	Leaf	7	2	-0.594989261	0.298357579	Mass_loss
Conn_and_Dighton	2000	Temperate	Forest	Leaf	7	2	0.613841364	0.299171472	Mass_loss
Conn_and_Dighton	2000	Temperate	Forest	Leaf	7	2	-0.231524114	0.287628693	Mass_loss
Conn_and_Dighton	2000	Temperate	Forest	Leaf	7	2	0	0.285714286	Mass_loss
Conn_and_Dighton	2000	Temperate	Forest	Leaf	7	2	-0.605832079	0.29882259	Mass_loss
Conn_and_Dighton	2000	Temperate	Forest	Leaf	7	2	-0.522721116	0.295472763	Mass_loss
Conn_and_Dighton	2000	Temperate	Forest	Leaf	7	2	1.326387254	0.348546541	Mass_loss
Conn_and_Dighton	2000	Temperate	Forest	Leaf	7	2	0.022873132	0.285732971	Mass_loss
Conn_and_Dighton	2000	Temperate	Forest	Leaf	7	2	1.337164754	0.349571771	Mass_loss
Conn_and_Dighton	2000	Temperate	Forest	Leaf	7	2	0.10215586	0.286086994	Mass_loss
Hector	2000	Boreal	Grassland	Leaf	10	2	0.578550003	0.144781716	Mass_loss
Hector	2000	Boreal	Grassland	Leaf	10	2	-0.708779345	0.212559204	Mass_loss
Hector	2000	Boreal	Grassland	Leaf	10	4	0.326753398	0.141525254	Mass_loss
Hector	2000	Boreal	Grassland	Leaf	10	4	-0.082369382	0.200169618	Mass_loss
Hector	2000	Boreal	Grassland	Leaf	10	4	1.04808012	0.155692456	Mass_loss
Hector	2000	Boreal	Grassland	Leaf	10	4	0.418213647	0.142498609	Mass_loss
Hector	2000	Boreal	Grassland	Leaf	5	4	-0.521878787	0.309078582	Mass_loss
Hector	2000	Boreal	Grassland	Leaf	5	8	1.10294492	0.260274792	Mass_loss
Hector	2000	Boreal	Grassland	Leaf	10	8	0.182250933	0.200830385	Mass_loss
Hector	2000	Boreal	Grassland	Leaf	10	8	1.300900035	0.164176299	Mass_loss
Hector	2000	Boreal	Grassland	Leaf	10	8	0.837513804	0.15002042	Mass_loss
Hector	2000	Boreal	Grassland	Leaf	5	8	-0.031797185	0.300033702	Mass_loss
Hector	2000	Boreal	Grassland	Leaf	5	11	0.848527594	0.251999985	Mass_loss
Hector	2000	Boreal	Grassland	Leaf	10	11	-0.576585676	0.208311276	Mass_loss
Hector	2000	Boreal	Grassland	Leaf	10	11	0.614853821	0.145400646	Mass_loss
Hector	2000	Boreal	Grassland	Leaf	10	11	-0.293483261	0.141230463	Mass_loss
Hector	2000	Boreal	Grassland	Leaf	5	11	-0.643256224	0.313792619	Mass_loss
Quested_et_al	2002	None	Microcosm_terrestrial	Leaf	5	2	-1.891689482	0.578924455	Mass_loss
Quested_et_al	2002	None	Microcosm_terrestrial	Leaf	5	2	3.369689482	0.96774036	Mass_loss
Dalias_et_al	2003	None	Microcosm_terrestrial	Leaf	6	2	0.379502242	0.339334248	Mass_loss
Dalias_et_al	2003	None	Microcosm_terrestrial	Leaf	6	2	0.85013127	0.363446799	Mass_loss
Dalias_et_al	2003	None	Microcosm_terrestrial	Leaf	6	2	0.355029594	0.338585251	Mass_loss
Dalias_et_al	2003	None	Microcosm_terrestrial	Leaf	6	2	-1.218947985	0.395243091	Mass_loss
Dalias_et_al	2003	None	Microcosm_terrestrial	Leaf	8	2	0.72018327	0.266208248	Mass_loss
Dalias_et_al	2003	None	Microcosm_terrestrial	Leaf	8	2	-0.637039403	0.26268185	Mass_loss
Dalias_et_al	2003	None	Microcosm_terrestrial	Leaf	6	2	-0.863687487	0.364414836	Mass_loss
Dalias_et_al	2003	None	Microcosm_terrestrial	Leaf	6	2	-0.590779519	0.347875852	Mass_loss
Dalias_et_al	2003	None	Microcosm_terrestrial	Leaf	6	2	-0.374331152	0.339171825	Mass_loss
Dalias_et_al	2003	None	Microcosm_terrestrial	Leaf	6	2	-0.334292168	0.337989636	Mass_loss
Dalias_et_al	2003	None	Microcosm_terrestrial	Leaf	6	2	-1.445009595	0.42033553	Mass_loss
Dalias_et_al	2003	None	Microcosm_terrestrial	Leaf	6	2	-0.904392074	0.367413543	Mass_loss
Dalias_et_al	2003	None	Microcosm_terrestrial	Leaf	6	2	-0.867496176	0.364689567	Mass_loss
Dalias_et_al	2003	None	Microcosm_terrestrial	Leaf	6	2	-0.572306518	0.346980615	Mass_loss
Dalias_et_al	2003	None	Microcosm_terrestrial	Leaf	6	2	-0.057827511	0.333472668	Mass_loss
Dalias_et_al	2003	None	Microcosm_terrestrial	Leaf	6	2	-0.156036704	0.334347811	Mass_loss
Dalias_et_al	2003	None	Microcosm_terrestrial	Leaf	6	2	0.070348186	0.333539536	Mass_loss
Dalias_et_al	2003	None	Microcosm_terrestrial	Leaf	6	2	-0.098419779	0.333736936	Mass_loss
Dalias_et_al	2003	None	Microcosm_terrestrial	Leaf	6	2	1.321640908	0.406113945	Mass_loss
Dalias_et_al	2003	None	Microcosm_terrestrial	Leaf	6	2	-1.250258143	0.398464393	Mass_loss
Dalias_et_al	2003	None	Microcosm_terrestrial	Leaf	6	2	0.803325929	0.36022219	Mass_loss
Dalias_et_al	2003	None	Microcosm_terrestrial	Leaf	6	2	-2.441371121	0.581678873	Mass_loss
Dalias_et_al	2003	None	Microcosm_terrestrial	Leaf	6	2	-3.819647118	0.941237671	Mass_loss
Dalias_et_al	2003	None	Microcosm_terrestrial	Leaf	6	2	-6.073191645	1.870152365	Mass_loss
Dalias_et_al	2003	None	Microcosm_terrestrial	Leaf	6	2	-0.285431295	0.336727959	Mass_loss
Dalias_et_al	2003	None	Microcosm_terrestrial	Leaf	6	2	-2.055789156	0.509427877	Mass_loss
Dalias_et_al	2003	None	Microcosm_terrestrial	Leaf	6	2	2.168844171	0.529328543	Mass_loss
Dalias_et_al	2003	None	Microcosm_terrestrial	Leaf	6	2	1.234748482	0.396858492	Mass_loss
Dalias_et_al	2003	None	Microcosm_terrestrial	Leaf	6	2	1.146273655	0.38808097	Mass_loss
Dalias_et_al	2003	None	Microcosm_terrestrial	Leaf	6	2	-0.894187272	0.366648787	Mass_loss
Dalias_et_al	2003	None	Microcosm_terrestrial	Leaf	8	2	0.73754882	0.266999321	Mass_loss
Dalias_et_al	2003	None	Microcosm_terrestrial	Leaf	8	2	-0.327541054	0.253352598	Mass_loss
Dalias_et_al	2003	None	Microcosm_terrestrial	Leaf	8	2	0.238593733	0.251778968	Mass_loss
Dalias_et_al	2003	None	Microcosm_terrestrial	Leaf	8	2	-0.884293927	0.274436742	Mass_loss
Dalias_et_al	2003	None	Microcosm_terrestrial	Leaf	8	2	-1.047119877	0.284264376	Mass_loss
Dalias_et_al	2003	None	Microcosm_terrestrial	Leaf	8	2	-1.905591273	0.363477441	Mass_loss
Dalias_et_al	2003	None	Microcosm_terrestrial	Leaf	8	2	-1.568163917	0.326848065	Mass_loss
Dalias_et_al	2003	None	Microcosm_terrestrial	Leaf	8	2	-2.677959316	0.474108316	Mass_loss
Dalias_et_al	2003	None	Microcosm_terrestrial	Leaf	8	2	1.647131344	0.334782552	Mass_loss
Dalias_et_al	2003	None	Microcosm_terrestrial	Leaf	8	2	1.124825258	0.289538496	Mass_loss
Dalias_et_al	2003	None	Microcosm_terrestrial	Leaf	8	2	1.242157209	0.298217329	Mass_loss
Dalias_et_al	2003	None	Microcosm_terrestrial	Leaf	8	2	0.688954267	0.264833062	Mass_loss
Swan	2004	Temperate	Stream	Leaf	4	2	0.262179958	0.504296146	k
Swan	2004	Temperate	Stream	Leaf	5	2	0.740118771	0.42738879	k
Swan	2004	Temperate	Stream	Leaf	5	2	0.672835237	0.422635363	k
Swan	2004	Temperate	Stream	Leaf	5	2	-0.33641767	0.405658842	k
Swan	2004	Temperate	Stream	Leaf	5	2	1.076536441	0.457946535	k
Swan	2004	Temperate	Stream	Leaf	5	3	1.096481579	0.460113593	k
Swan	2004	Temperate	Stream	Leaf	5	3	0	0.4	k
Swan	2004	Temperate	Stream	Leaf	5	3	1.169580358	0.468395911	k
Swan	2004	Temperate	Stream	Leaf	5	3	1.682088246	0.541471043	k
Swan	2004	Temperate	Stream	Leaf	5	3	-1.682088246	0.541471043	k
Swan	2004	Temperate	Stream	Leaf	5	3	0.874685839	0.438253766	k
Swan	2004	Temperate	Stream	Leaf	5	4	1.009252907	0.450929572	k
Swan	2004	Temperate	Stream	Leaf	5	4	0	0.4	k
Swan	2004	Temperate	Stream	Leaf	5	4	-1.614804712	0.530379713	k
Swan	2004	Temperate	Stream	Leaf	5	4	1.95122228	0.590363419	k
Swan	2004	Temperate	Stream	Leaf	5	4	-0.941969373	0.444365315	k
Swan	2004	Temperate	Stream	Leaf	5	4	1.614804712	0.530379713	k
Swan	2004	Temperate	Stream	Leaf	5	4	-0.941969373	0.444365315	k
Swan	2004	Temperate	Stream	Leaf	5	4	2.624057619	0.744283919	k
Swan	2004	Temperate	Stream	Leaf	5	5	2.485358274	0.708850288	k
Swan	2004	Temperate	Stream	Leaf	5	5	1.388876696	0.496448924	k
Swan	2004	Temperate	Stream	Leaf	5	5	-0.657889014	0.421640898	k
Swan	2004	Temperate	Stream	Leaf	5	5	2.119864378	0.624691249	k
Swan	2004	Temperate	Stream	Leaf	5	5	-1.754370592	0.553890809	k
Swan	2004	Temperate	Stream	Leaf	5	5	-0.941969373	0.444365315	k
Swan	2004	Temperate	Stream	Leaf	5	5	1.614804712	0.530379713	k
Swan	2004	Temperate	Stream	Leaf	5	5	-1.95122228	0.590363419	k
Swan	2004	Temperate	Stream	Leaf	5	5	-1.211103509	0.473338585	k
Swan	2004	Temperate	Stream	Leaf	5	5	1.345670577	0.490541465	k
Swan	2004	Temperate	Stream	Leaf	5	2	1.188249381	0.528440922	k
Swan	2004	Temperate	Stream	Leaf	5	2	-1.345666301	0.49054089	k
Swan	2004	Temperate	Stream	Leaf	5	2	-0.026913589	0.400036217	k
Swan	2004	Temperate	Stream	Leaf	5	2	-1.049619452	0.45508505	k
Swan	2004	Temperate	Stream	Leaf	5	2	1.130360218	0.463885711	k
Swan	2004	Temperate	Stream	Leaf	4	3	1.420738348	0.626156091	k
Swan	2004	Temperate	Stream	Leaf	4	3	-1.211000884	0.531473508	k
Swan	2004	Temperate	Stream	Leaf	4	3	-1.053042906	0.51160552	k
Swan	2004	Temperate	Stream	Leaf	4	2	-1.763846097	0.622841836	k
Swan	2004	Temperate	Stream	Leaf	5	3	2.129027417	0.701819875	k
Swan	2004	Temperate	Stream	Leaf	5	3	-0.468569958	0.41097789	k
Swan	2004	Temperate	Stream	Leaf	5	3	-1.776278466	0.557758259	k
Swan	2004	Temperate	Stream	Leaf	5	3	0.403701204	0.408148733	k
Swan	2004	Temperate	Stream	Leaf	4	3	0.868175181	0.547108009	k
Swan	2004	Temperate	Stream	Leaf	4	3	-1.744751691	0.619119915	k
Swan	2004	Temperate	Stream	Leaf	5	4	0.457525754	0.410466491	k
Swan	2004	Temperate	Stream	Leaf	5	4	-1.560972383	0.521831739	k
Swan	2004	Temperate	Stream	Leaf	5	4	0.619007286	0.419158501	k
Swan	2004	Temperate	Stream	Leaf	5	3	-2.71824619	0.769443117	k
Swan	2004	Temperate	Stream	Leaf	5	3	1.998420491	0.671871359	k
Swan	2004	Temperate	Stream	Leaf	5	4	-0.695622357	0.424194523	k
Swan	2004	Temperate	Stream	Leaf	5	4	2.107760533	0.696814137	k
Swan	2004	Temperate	Stream	Leaf	5	4	-2.782483996	0.787110859	k
Swan	2004	Temperate	Stream	Leaf	5	4	-0.528671688	0.413974688	k
Swan	2004	Temperate	Stream	Leaf	5	4	-1.480234244	0.509554671	k
Swan	2004	Temperate	Stream	Leaf	5	4	1.215255348	0.532046976	k
Swan	2004	Temperate	Stream	Leaf	5	4	-1.318752712	0.486955436	k
Swan	2004	Temperate	Stream	Leaf	5	4	-1.07653304	0.457946169	k
Swan	2004	Temperate	Stream	Leaf	5	4	-3.095031178	0.8789609	k
Swan	2004	Temperate	Stream	Leaf	5	4	1.620342221	0.595861606	k
Swan	2004	Temperate	Stream	Leaf	5	4	-2.754658885	0.779407279	k
Swan	2004	Temperate	Stream	Leaf	5	4	2.135864299	0.703439795	k
Swan	2004	Temperate	Stream	Leaf	5	4	-0.500846576	0.412542365	k
Hattenschwiler_and_Gasser	2005	Temperate	Forest	Leaf	3	2	1.074870688	0.762945583	Mass_loss
Hattenschwiler_and_Gasser	2005	Temperate	Forest	Leaf	3	4	1.3819766	0.82582161	Mass_loss
Hattenschwiler_and_Gasser	2005	Temperate	Forest	Leaf	3	6	2.475586062	1.177377196	Mass_loss
Hattenschwiler_and_Gasser	2005	Temperate	Forest	Leaf	3	2	0	0.666666667	Mass_loss
Hattenschwiler_and_Gasser	2005	Temperate	Forest	Leaf	3	4	1.311058116	0.809906115	Mass_loss
Hattenschwiler_and_Gasser	2005	Temperate	Forest	Leaf	3	2	-0.500473129	0.687539446	Mass_loss
Hattenschwiler_and_Gasser	2005	Temperate	Forest	Leaf	3	4	-0.276395319	0.673032864	Mass_loss
Hattenschwiler_and_Gasser	2005	Temperate	Forest	Leaf	3	6	0.378659255	0.678615236	Mass_loss
Hattenschwiler_and_Gasser	2005	Temperate	Forest	Leaf	3	2	0.610455139	0.69772129	Mass_loss
Hattenschwiler_and_Gasser	2005	Temperate	Forest	Leaf	3	4	1.939317851	0.980079477	Mass_loss
Hattenschwiler_and_Gasser	2005	Temperate	Forest	Leaf	3	6	2.013441498	1.004495555	Mass_loss
Hattenschwiler_and_Gasser	2005	Temperate	Forest	Leaf	3	2	0.186515323	0.669565664	Mass_loss
Hattenschwiler_and_Gasser	2005	Temperate	Forest	Leaf	3	4	0.794140361	0.719221576	Mass_loss
Hattenschwiler_and_Gasser	2005	Temperate	Forest	Leaf	3	6	2.287463941	1.102707607	Mass_loss
Hattenschwiler_and_Gasser	2005	Temperate	Forest	Leaf	3	2	0.782969516	0.717753439	Mass_loss
Hattenschwiler_and_Gasser	2005	Temperate	Forest	Leaf	3	4	2.866540294	1.351421105	Mass_loss
Hattenschwiler_and_Gasser	2005	Temperate	Forest	Leaf	3	6	0.524224761	0.689567633	Mass_loss
Hattenschwiler_and_Gasser	2005	Temperate	Forest	Leaf	3	4	0.663619688	0.703365924	Mass_loss
Hattenschwiler_and_Gasser	2005	Temperate	Forest	Leaf	3	6	0.78428848	0.717925702	Mass_loss
Hattenschwiler_and_Gasser	2005	Temperate	Forest	Leaf	3	4	0.998920691	0.749820212	Mass_loss
Hattenschwiler_and_Gasser	2005	Temperate	Forest	Leaf	3	6	-0.478702412	0.685763	Mass_loss
Hattenschwiler_and_Gasser	2005	Temperate	Forest	Leaf	3	4	1.098735508	0.76726831	Mass_loss
Hattenschwiler_and_Gasser	2005	Temperate	Forest	Leaf	3	6	3.982916216	1.988635132	Mass_loss
Hattenschwiler_and_Gasser	2005	Temperate	Forest	Leaf	3	4	-0.813083727	0.721758762	Mass_loss
Hattenschwiler_and_Gasser	2005	Temperate	Forest	Leaf	3	6	-1.113176794	0.769930215	Mass_loss
Hattenschwiler_and_Gasser	2005	Temperate	Forest	Leaf	3	2	2.427885401	1.157885627	Mass_loss
Hattenschwiler_and_Gasser	2005	Temperate	Forest	Leaf	3	4	2.058717546	1.019859828	Mass_loss
Hattenschwiler_and_Gasser	2005	Temperate	Forest	Leaf	3	6	1.714131006	0.911520425	Mass_loss
Hattenschwiler_and_Gasser	2005	Temperate	Forest	Leaf	3	2	0	0.666666667	Mass_loss
Hattenschwiler_and_Gasser	2005	Temperate	Forest	Leaf	3	4	-0.782083302	0.717637858	Mass_loss
Hattenschwiler_and_Gasser	2005	Temperate	Forest	Leaf	3	6	-1.296229567	0.806684258	Mass_loss
Quested_et_al	2005	Subarctic	Grassland	Leaf	8	2	-4.209766889	0.803816789	Mass_loss
Quested_et_al	2005	Subarctic	Grassland	Leaf	8	2	-1.447274743	0.315456381	Mass_loss
Quested_et_al	2005	Subarctic	Grassland	Leaf	8	2	-7.064305887	1.809513052	Mass_loss
Quested_et_al	2005	Subarctic	Grassland	Leaf	8	2	-1.815515494	0.353003016	Mass_loss
Quested_et_al	2005	Subarctic	Grassland	Leaf	8	2	4.148539809	0.787824455	Mass_loss
Quested_et_al	2005	Subarctic	Grassland	Leaf	8	2	-2.316893312	0.417749832	Mass_loss
Quested_et_al	2005	Subarctic	Grassland	Leaf	8	2	-0.153756877	0.250738787	Mass_loss
Quested_et_al	2005	Subarctic	Grassland	Leaf	8	2	1.274346542	0.300748722	Mass_loss
Quested_et_al	2005	Subarctic	Grassland	Leaf	8	2	-4.855374767	0.986708254	Mass_loss
Quested_et_al	2005	Subarctic	Grassland	Leaf	8	2	-2.206500833	0.402145185	Mass_loss
Quested_et_al	2005	Subarctic	Grassland	Leaf	8	2	-7.854883587	2.17809988	Mass_loss
Quested_et_al	2005	Subarctic	Grassland	Leaf	8	2	-2.211916255	0.402892922	Mass_loss
Quested_et_al	2005	Subarctic	Grassland	Leaf	8	2	3.575240131	0.649448187	Mass_loss
Quested_et_al	2005	Subarctic	Grassland	Leaf	8	2	-2.658649492	0.470888035	Mass_loss
Quested_et_al	2005	Subarctic	Grassland	Leaf	8	2	-1.002070669	0.281379551	Mass_loss
Quested_et_al	2005	Subarctic	Grassland	Leaf	8	2	0.803782392	0.270189567	Mass_loss
Quested_et_al	2005	Subarctic	Grassland	Leaf	8	2	-6.346090157	1.508526884	Mass_loss
Quested_et_al	2005	Subarctic	Grassland	Leaf	8	2	-3.378285573	0.606650419	Mass_loss
Quested_et_al	2005	Subarctic	Grassland	Leaf	8	2	-12.7715715	5.347282459	Mass_loss
Quested_et_al	2005	Subarctic	Grassland	Leaf	8	2	-2.408115877	0.43121944	Mass_loss
Quested_et_al	2005	Subarctic	Grassland	Leaf	8	2	4.357946709	0.84349061	Mass_loss
Quested_et_al	2005	Subarctic	Grassland	Leaf	8	2	-2.828007397	0.499925807	Mass_loss
Quested_et_al	2005	Subarctic	Grassland	Leaf	8	2	-1.8799128	0.360439754	Mass_loss
Quested_et_al	2005	Subarctic	Grassland	Leaf	8	2	0.910262424	0.275893053	Mass_loss
Quested_et_al	2005	Subarctic	Grassland	Leaf	8	2	-4.26586113	0.8186741	Mass_loss
Quested_et_al	2005	Subarctic	Grassland	Leaf	8	2	-1.016945308	0.282318055	Mass_loss
Quested_et_al	2005	Subarctic	Grassland	Leaf	8	2	-8.191910497	2.347106175	Mass_loss
Quested_et_al	2005	Subarctic	Grassland	Leaf	8	2	-1.563517131	0.326393307	Mass_loss
Quested_et_al	2005	Subarctic	Grassland	Leaf	8	2	5.186450804	1.090602248	Mass_loss
Quested_et_al	2005	Subarctic	Grassland	Leaf	8	2	-2.110155805	0.389148672	Mass_loss
Quested_et_al	2005	Subarctic	Grassland	Leaf	8	2	0.744150677	0.267305007	Mass_loss
Quested_et_al	2005	Subarctic	Grassland	Leaf	8	2	1.794585083	0.350641738	Mass_loss
Quested_et_al	2005	Subarctic	Grassland	Leaf	8	2	-0.933132268	0.277210495	Mass_loss
Quested_et_al	2005	Subarctic	Grassland	Leaf	8	2	1.813469847	0.352771028	Mass_loss
Quested_et_al	2005	Subarctic	Grassland	Leaf	8	2	-2.610022961	0.462881871	Mass_loss
Quested_et_al	2005	Subarctic	Grassland	Leaf	8	2	0.094186829	0.250277224	Mass_loss
Quested_et_al	2005	Subarctic	Grassland	Leaf	8	2	6.101542035	1.413400475	Mass_loss
Quested_et_al	2005	Subarctic	Grassland	Leaf	8	2	-0.633642436	0.262546961	Mass_loss
Quested_et_al	2005	Subarctic	Grassland	Leaf	8	2	3.094514266	0.549250579	Mass_loss
Quested_et_al	2005	Subarctic	Grassland	Leaf	8	2	3.249389875	0.579954205	Mass_loss
Quested_et_al	2005	Subarctic	Grassland	Leaf	8	2	-2.7033485	0.47837791	Mass_loss
Quested_et_al	2005	Subarctic	Grassland	Leaf	8	2	0.324252809	0.253285621	Mass_loss
Quested_et_al	2005	Subarctic	Grassland	Leaf	8	2	-5.219624581	1.101390024	Mass_loss
Quested_et_al	2005	Subarctic	Grassland	Leaf	8	2	-0.890580381	0.274785419	Mass_loss
Quested_et_al	2005	Subarctic	Grassland	Leaf	8	2	5.486239063	1.190588096	Mass_loss
Quested_et_al	2005	Subarctic	Grassland	Leaf	8	2	-1.519462222	0.32214892	Mass_loss
Quested_et_al	2005	Subarctic	Grassland	Leaf	8	2	1.825641979	0.35415527	Mass_loss
Quested_et_al	2005	Subarctic	Grassland	Leaf	8	2	2.372329563	0.425873361	Mass_loss
Quested_et_al	2005	Subarctic	Grassland	Leaf	8	2	-3.390780639	0.609293542	Mass_loss
Quested_et_al	2005	Subarctic	Grassland	Leaf	8	2	0.088859297	0.250246749	Mass_loss
Quested_et_al	2005	Subarctic	Grassland	Leaf	8	2	-7.012339419	1.786653254	Mass_loss
Quested_et_al	2005	Subarctic	Grassland	Leaf	8	2	-1.076656814	0.286224684	Mass_loss
Quested_et_al	2005	Subarctic	Grassland	Leaf	8	2	5.936286208	1.351234186	Mass_loss
Quested_et_al	2005	Subarctic	Grassland	Leaf	8	2	-1.696124323	0.339901179	Mass_loss
Quested_et_al	2005	Subarctic	Grassland	Leaf	8	2	2.075538475	0.384620624	Mass_loss
Quested_et_al	2005	Subarctic	Grassland	Leaf	8	2	2.385777298	0.427872916	Mass_loss
Quested_et_al	2005	Subarctic	Grassland	Leaf	8	2	-1.519734052	0.322174737	Mass_loss
Quested_et_al	2005	Subarctic	Grassland	Leaf	8	2	1.716167315	0.342038445	Mass_loss
Quested_et_al	2005	Subarctic	Grassland	Leaf	8	2	-3.770232125	0.694207821	Mass_loss
Quested_et_al	2005	Subarctic	Grassland	Leaf	8	2	-0.163845649	0.250838919	Mass_loss
Quested_et_al	2005	Subarctic	Grassland	Leaf	8	2	6.537288477	1.585504395	Mass_loss
Quested_et_al	2005	Subarctic	Grassland	Leaf	8	2	-0.892909223	0.274915215	Mass_loss
Quested_et_al	2005	Subarctic	Grassland	Leaf	8	2	3.380883937	0.607199256	Mass_loss
Quested_et_al	2005	Subarctic	Grassland	Leaf	8	2	3.235030508	0.57704445	Mass_loss
Quested_et_al	2005	Subarctic	Grassland	Leaf	8	2	-2.918551127	0.516185646	Mass_loss
Quested_et_al	2005	Subarctic	Grassland	Leaf	8	2	0.071177445	0.25015832	Mass_loss
Quested_et_al	2005	Subarctic	Grassland	Leaf	8	2	-5.483150481	1.18952935	Mass_loss
Quested_et_al	2005	Subarctic	Grassland	Leaf	8	2	-1.022713968	0.282685746	Mass_loss
Quested_et_al	2005	Subarctic	Grassland	Leaf	8	2	5.29513917	1.126203088	Mass_loss
Quested_et_al	2005	Subarctic	Grassland	Leaf	8	2	-1.63338095	0.333372916	Mass_loss
Quested_et_al	2005	Subarctic	Grassland	Leaf	8	2	1.542870714	0.324389064	Mass_loss
Quested_et_al	2005	Subarctic	Grassland	Leaf	8	2	2.215474846	0.403385275	Mass_loss
Quested_et_al	2005	Subarctic	Grassland	Leaf	8	2	-0.884976826	0.274474499	Mass_loss
Quested_et_al	2005	Subarctic	Grassland	Leaf	8	2	1.430371686	0.313936349	Mass_loss
Quested_et_al	2005	Subarctic	Grassland	Leaf	8	2	-2.253229588	0.408657612	Mass_loss
Quested_et_al	2005	Subarctic	Grassland	Leaf	8	2	0.029985884	0.250028099	Mass_loss
Quested_et_al	2005	Subarctic	Grassland	Leaf	8	2	5.306157949	1.129853506	Mass_loss
Quested_et_al	2005	Subarctic	Grassland	Leaf	8	2	-0.650406936	0.263219662	Mass_loss
Quested_et_al	2005	Subarctic	Grassland	Leaf	8	2	2.440064145	0.436059782	Mass_loss
Quested_et_al	2005	Subarctic	Grassland	Leaf	8	2	2.891383274	0.511253039	Mass_loss
Quested_et_al	2005	Subarctic	Grassland	Leaf	8	2	-3.564159008	0.64697592	Mass_loss
Quested_et_al	2005	Subarctic	Grassland	Leaf	8	2	-0.688048649	0.264794092	Mass_loss
Quested_et_al	2005	Subarctic	Grassland	Leaf	8	2	-6.273728184	1.479989542	Mass_loss
Quested_et_al	2005	Subarctic	Grassland	Leaf	8	2	-1.419114731	0.312933957	Mass_loss
Quested_et_al	2005	Subarctic	Grassland	Leaf	8	2	4.721839489	0.946742755	Mass_loss
Quested_et_al	2005	Subarctic	Grassland	Leaf	8	2	-1.975137131	0.371911459	Mass_loss
Quested_et_al	2005	Subarctic	Grassland	Leaf	8	2	0.694556918	0.265075291	Mass_loss
Quested_et_al	2005	Subarctic	Grassland	Leaf	8	2	1.744910694	0.345147292	Mass_loss
Quested_et_al	2005	Subarctic	Grassland	Leaf	8	2	-5.178178707	1.08792296	Mass_loss
Quested_et_al	2005	Subarctic	Grassland	Leaf	8	2	-2.58611388	0.458999531	Mass_loss
Quested_et_al	2005	Subarctic	Grassland	Leaf	8	2	-8.250172438	2.377042039	Mass_loss
Quested_et_al	2005	Subarctic	Grassland	Leaf	8	2	-2.410116636	0.431520694	Mass_loss
Quested_et_al	2005	Subarctic	Grassland	Leaf	8	2	3.288590291	0.587963316	Mass_loss
Quested_et_al	2005	Subarctic	Grassland	Leaf	8	2	-2.829527583	0.500194573	Mass_loss
Quested_et_al	2005	Subarctic	Grassland	Leaf	8	2	-1.426227567	0.313566409	Mass_loss
Quested_et_al	2005	Subarctic	Grassland	Leaf	8	2	0.568500317	0.260099769	Mass_loss
Quested_et_al	2005	Subarctic	Grassland	Leaf	8	2	0.01569346	0.250007696	Mass_loss
Quested_et_al	2005	Subarctic	Grassland	Leaf	8	2	3.421105931	0.615748931	Mass_loss
Quested_et_al	2005	Subarctic	Grassland	Leaf	8	2	-1.831015718	0.35476933	Mass_loss
Quested_et_al	2005	Subarctic	Grassland	Leaf	8	2	0.772815668	0.268663877	Mass_loss
Quested_et_al	2005	Subarctic	Grassland	Leaf	8	2	7.769315506	2.136320732	Mass_loss
Quested_et_al	2005	Subarctic	Grassland	Leaf	8	2	-0.079462379	0.250197321	Mass_loss
Quested_et_al	2005	Subarctic	Grassland	Leaf	8	2	5.207402462	1.097407512	Mass_loss
Quested_et_al	2005	Subarctic	Grassland	Leaf	8	2	4.305091221	0.829181576	Mass_loss
Quested_et_al	2005	Subarctic	Grassland	Leaf	8	2	0.092043392	0.25026475	Mass_loss
Quested_et_al	2005	Subarctic	Grassland	Leaf	8	2	2.402707041	0.430406285	Mass_loss
Quested_et_al	2005	Subarctic	Grassland	Leaf	8	2	-1.125182009	0.28956358	Mass_loss
Quested_et_al	2005	Subarctic	Grassland	Leaf	8	2	0.727831719	0.266554344	Mass_loss
Quested_et_al	2005	Subarctic	Grassland	Leaf	8	2	6.050048869	1.393846604	Mass_loss
Quested_et_al	2005	Subarctic	Grassland	Leaf	8	2	-0.018125582	0.250010267	Mass_loss
Quested_et_al	2005	Subarctic	Grassland	Leaf	8	2	3.413905923	0.614211052	Mass_loss
Quested_et_al	2005	Subarctic	Grassland	Leaf	8	2	3.616830908	0.658795807	Mass_loss
Quested_et_al	2005	Subarctic	Grassland	Leaf	8	2	-0.424824694	0.255639876	Mass_loss
Quested_et_al	2005	Subarctic	Grassland	Leaf	8	2	2.907136964	0.514107666	Mass_loss
Quested_et_al	2005	Subarctic	Grassland	Leaf	8	2	-2.364936832	0.424778944	Mass_loss
Quested_et_al	2005	Subarctic	Grassland	Leaf	8	2	0.498767558	0.257774034	Mass_loss
Quested_et_al	2005	Subarctic	Grassland	Leaf	8	2	7.376404929	1.950354677	Mass_loss
Quested_et_al	2005	Subarctic	Grassland	Leaf	8	2	-0.316221796	0.253124882	Mass_loss
Quested_et_al	2005	Subarctic	Grassland	Leaf	8	2	4.637118823	0.921964718	Mass_loss
Quested_et_al	2005	Subarctic	Grassland	Leaf	8	2	3.980836362	0.745220567	Mass_loss
Quested_et_al	2005	Subarctic	Grassland	Leaf	8	2	-0.391335473	0.254785733	Mass_loss
Quested_et_al	2005	Subarctic	Grassland	Leaf	8	2	1.880852119	0.360550147	Mass_loss
Quested_et_al	2005	Subarctic	Grassland	Leaf	8	2	-1.656032572	0.335701371	Mass_loss
Quested_et_al	2005	Subarctic	Grassland	Leaf	8	2	0.372213616	0.254329468	Mass_loss
Quested_et_al	2005	Subarctic	Grassland	Leaf	8	2	5.596833398	1.228892003	Mass_loss
Quested_et_al	2005	Subarctic	Grassland	Leaf	8	2	-0.335654021	0.253520738	Mass_loss
Quested_et_al	2005	Subarctic	Grassland	Leaf	8	2	2.868044883	0.507052545	Mass_loss
Quested_et_al	2005	Subarctic	Grassland	Leaf	8	2	3.215759238	0.573159609	Mass_loss
Quested_et_al	2005	Subarctic	Grassland	Leaf	8	2	1.695726478	0.339859009	Mass_loss
Quested_et_al	2005	Subarctic	Grassland	Leaf	8	2	6.412328228	1.534936041	Mass_loss
Quested_et_al	2005	Subarctic	Grassland	Leaf	8	2	-0.123516002	0.250476756	Mass_loss
Quested_et_al	2005	Subarctic	Grassland	Leaf	8	2	1.758403077	0.346624418	Mass_loss
Quested_et_al	2005	Subarctic	Grassland	Leaf	8	2	10.21645277	3.511747101	Mass_loss
Quested_et_al	2005	Subarctic	Grassland	Leaf	8	2	0.718761625	0.266144321	Mass_loss
Quested_et_al	2005	Subarctic	Grassland	Leaf	8	2	9.563949702	3.108410434	Mass_loss
Quested_et_al	2005	Subarctic	Grassland	Leaf	8	2	5.802607567	1.302195455	Mass_loss
Quested_et_al	2005	Subarctic	Grassland	Leaf	8	2	1.783869425	0.349443441	Mass_loss
Quested_et_al	2005	Subarctic	Grassland	Leaf	8	2	4.229199273	0.808941453	Mass_loss
Quested_et_al	2005	Subarctic	Grassland	Leaf	8	2	0.732794967	0.266780889	Mass_loss
Quested_et_al	2005	Subarctic	Grassland	Leaf	8	2	1.972495084	0.371585527	Mass_loss
Quested_et_al	2005	Subarctic	Grassland	Leaf	8	2	7.636303022	2.07228512	Mass_loss
Quested_et_al	2005	Subarctic	Grassland	Leaf	8	2	1.093223957	0.287348082	Mass_loss
Quested_et_al	2005	Subarctic	Grassland	Leaf	8	2	5.324419565	1.135920116	Mass_loss
Quested_et_al	2005	Subarctic	Grassland	Leaf	8	2	5.020581759	1.037695037	Mass_loss
Quested_et_al	2005	Subarctic	Grassland	Leaf	8	2	1.998025148	0.374753265	Mass_loss
Quested_et_al	2005	Subarctic	Grassland	Leaf	8	2	5.733966278	1.27744904	Mass_loss
Quested_et_al	2005	Subarctic	Grassland	Leaf	8	2	0.571629292	0.260211251	Mass_loss
Quested_et_al	2005	Subarctic	Grassland	Leaf	8	2	2.006032158	0.375755157	Mass_loss
Quested_et_al	2005	Subarctic	Grassland	Leaf	8	2	9.537413098	3.092570269	Mass_loss
Quested_et_al	2005	Subarctic	Grassland	Leaf	8	2	0.985954995	0.280378352	Mass_loss
Quested_et_al	2005	Subarctic	Grassland	Leaf	8	2	7.773678827	2.138440079	Mass_loss
Quested_et_al	2005	Subarctic	Grassland	Leaf	8	2	5.764238083	1.288326271	Mass_loss
Quested_et_al	2005	Subarctic	Grassland	Leaf	8	2	1.22711838	0.29705686	Mass_loss
Quested_et_al	2005	Subarctic	Grassland	Leaf	8	2	4.834520586	0.980393416	Mass_loss
Quested_et_al	2005	Subarctic	Grassland	Leaf	8	2	-0.362732657	0.254111718	Mass_loss
Quested_et_al	2005	Subarctic	Grassland	Leaf	8	2	1.526447967	0.322813856	Mass_loss
Quested_et_al	2005	Subarctic	Grassland	Leaf	8	2	8.849819589	2.697478336	Mass_loss
Quested_et_al	2005	Subarctic	Grassland	Leaf	8	2	0.571626016	0.260211134	Mass_loss
Quested_et_al	2005	Subarctic	Grassland	Leaf	8	2	6.775682462	1.684683526	Mass_loss
Quested_et_al	2005	Subarctic	Grassland	Leaf	8	2	5.19679208	1.093957748	Mass_loss
Quested_et_al	2005	Subarctic	Grassland	Leaf	8	2	-2.957804074	0.523393904	Mass_loss
Quested_et_al	2005	Subarctic	Grassland	Leaf	8	2	-0.04818459	0.250072555	Mass_loss
Quested_et_al	2005	Subarctic	Grassland	Leaf	8	2	-5.434983233	1.173095086	Mass_loss
Quested_et_al	2005	Subarctic	Grassland	Leaf	8	2	-1.077009068	0.286248392	Mass_loss
Quested_et_al	2005	Subarctic	Grassland	Leaf	8	2	5.117169116	1.068294368	Mass_loss
Quested_et_al	2005	Subarctic	Grassland	Leaf	8	2	-1.67758844	0.337946968	Mass_loss
Quested_et_al	2005	Subarctic	Grassland	Leaf	8	2	1.357987911	0.307629099	Mass_loss
Quested_et_al	2005	Subarctic	Grassland	Leaf	8	2	2.116370928	0.38996956	Mass_loss
Quested_et_al	2005	Subarctic	Grassland	Leaf	8	2	-4.609747148	0.914055274	Mass_loss
Quested_et_al	2005	Subarctic	Grassland	Leaf	8	2	-1.975568213	0.37196468	Mass_loss
Quested_et_al	2005	Subarctic	Grassland	Leaf	8	2	-7.437187409	1.978492392	Mass_loss
Quested_et_al	2005	Subarctic	Grassland	Leaf	8	2	-2.104689477	0.388428681	Mass_loss
Quested_et_al	2005	Subarctic	Grassland	Leaf	8	2	3.643754456	0.664904579	Mass_loss
Quested_et_al	2005	Subarctic	Grassland	Leaf	8	2	-2.565436252	0.455670724	Mass_loss
Quested_et_al	2005	Subarctic	Grassland	Leaf	8	2	-0.780575727	0.269040577	Mass_loss
Quested_et_al	2005	Subarctic	Grassland	Leaf	8	2	0.90041521	0.275335861	Mass_loss
Quested_et_al	2005	Subarctic	Grassland	Leaf	8	2	0.132488654	0.250548539	Mass_loss
Quested_et_al	2005	Subarctic	Grassland	Leaf	8	2	1.849178437	0.356858153	Mass_loss
Quested_et_al	2005	Subarctic	Grassland	Leaf	8	2	-0.764067194	0.268243709	Mass_loss
Quested_et_al	2005	Subarctic	Grassland	Leaf	8	2	0.670655908	0.264055605	Mass_loss
Quested_et_al	2005	Subarctic	Grassland	Leaf	8	2	4.823167385	0.976966988	Mass_loss
Quested_et_al	2005	Subarctic	Grassland	Leaf	8	2	0.030507531	0.250029085	Mass_loss
Quested_et_al	2005	Subarctic	Grassland	Leaf	8	2	2.549959298	0.453196638	Mass_loss
Quested_et_al	2005	Subarctic	Grassland	Leaf	8	2	3.027914071	0.536508238	Mass_loss
Quested_et_al	2005	Subarctic	Grassland	Leaf	8	2	-1.519219496	0.322125871	Mass_loss
Quested_et_al	2005	Subarctic	Grassland	Leaf	8	2	0.663190631	0.263744432	Mass_loss
Quested_et_al	2005	Subarctic	Grassland	Leaf	8	2	-2.894683889	0.511849838	Mass_loss
Quested_et_al	2005	Subarctic	Grassland	Leaf	8	2	-0.457561961	0.256542592	Mass_loss
Quested_et_al	2005	Subarctic	Grassland	Leaf	8	2	4.53933063	0.89392258	Mass_loss
Quested_et_al	2005	Subarctic	Grassland	Leaf	8	2	-1.076553714	0.286217747	Mass_loss
Quested_et_al	2005	Subarctic	Grassland	Leaf	8	2	1.594369122	0.329437903	Mass_loss
Quested_et_al	2005	Subarctic	Grassland	Leaf	8	2	2.279925338	0.412439361	Mass_loss
Quested_et_al	2005	Subarctic	Grassland	Leaf	8	2	-3.291608672	0.588583989	Mass_loss
Quested_et_al	2005	Subarctic	Grassland	Leaf	8	2	-1.25027742	0.298849801	Mass_loss
Quested_et_al	2005	Subarctic	Grassland	Leaf	8	2	-4.841135958	0.982393668	Mass_loss
Quested_et_al	2005	Subarctic	Grassland	Leaf	8	2	-1.761495009	0.346964521	Mass_loss
Quested_et_al	2005	Subarctic	Grassland	Leaf	8	2	2.877540566	0.508757491	Mass_loss
Quested_et_al	2005	Subarctic	Grassland	Leaf	8	2	-2.24082466	0.406915474	Mass_loss
Quested_et_al	2005	Subarctic	Grassland	Leaf	8	2	-0.40712136	0.255179619	Mass_loss
Quested_et_al	2005	Subarctic	Grassland	Leaf	8	2	0.80932921	0.27046918	Mass_loss
Quested_et_al	2005	Subarctic	Grassland	Leaf	8	2	-5.821172071	1.308938884	Mass_loss
Quested_et_al	2005	Subarctic	Grassland	Leaf	8	2	-3.388982871	0.608912653	Mass_loss
Quested_et_al	2005	Subarctic	Grassland	Leaf	8	2	-8.905470472	2.728356385	Mass_loss
Quested_et_al	2005	Subarctic	Grassland	Leaf	8	2	-2.858321778	0.505312606	Mass_loss
Quested_et_al	2005	Subarctic	Grassland	Leaf	8	2	2.56325037	0.455320389	Mass_loss
Quested_et_al	2005	Subarctic	Grassland	Leaf	8	2	-3.216524648	0.573313463	Mass_loss
Quested_et_al	2005	Subarctic	Grassland	Leaf	8	2	-2.348855731	0.422410101	Mass_loss
Quested_et_al	2005	Subarctic	Grassland	Leaf	8	2	0.008714349	0.250002373	Mass_loss
Quested_et_al	2005	Subarctic	Grassland	Leaf	8	2	-1.760908928	0.346900008	Mass_loss
Quested_et_al	2005	Subarctic	Grassland	Leaf	8	2	0.40226317	0.255056739	Mass_loss
Quested_et_al	2005	Subarctic	Grassland	Leaf	8	2	-3.160109171	0.562071562	Mass_loss
Quested_et_al	2005	Subarctic	Grassland	Leaf	8	2	-0.635371012	0.26261551	Mass_loss
Quested_et_al	2005	Subarctic	Grassland	Leaf	8	2	4.312722894	0.831236836	Mass_loss
Quested_et_al	2005	Subarctic	Grassland	Leaf	8	2	-1.235317934	0.297687825	Mass_loss
Quested_et_al	2005	Subarctic	Grassland	Leaf	8	2	1.321438602	0.304568749	Mass_loss
Quested_et_al	2005	Subarctic	Grassland	Leaf	8	2	2.079389502	0.385120647	Mass_loss
Quested_et_al	2005	Subarctic	Grassland	Leaf	8	2	-4.419492692	0.860372364	Mass_loss
Quested_et_al	2005	Subarctic	Grassland	Leaf	8	2	-2.467938906	0.440335076	Mass_loss
Quested_et_al	2005	Subarctic	Grassland	Leaf	8	2	-6.079787273	1.405119165	Mass_loss
Quested_et_al	2005	Subarctic	Grassland	Leaf	8	2	-2.591270584	0.459833851	Mass_loss
Quested_et_al	2005	Subarctic	Grassland	Leaf	8	2	1.8200378	0.3535168	Mass_loss
Quested_et_al	2005	Subarctic	Grassland	Leaf	8	2	-2.981724351	0.527833753	Mass_loss
Quested_et_al	2005	Subarctic	Grassland	Leaf	8	2	-1.680797119	0.338283717	Mass_loss
Quested_et_al	2005	Subarctic	Grassland	Leaf	8	2	-0.126504689	0.250500107	Mass_loss
Quested_et_al	2005	Subarctic	Grassland	Leaf	8	2	-5.06086559	1.050386266	Mass_loss
Quested_et_al	2005	Subarctic	Grassland	Leaf	8	2	-0.495729069	0.257679603	Mass_loss
Quested_et_al	2005	Subarctic	Grassland	Leaf	8	2	-5.735481016	1.277991953	Mass_loss
Quested_et_al	2005	Subarctic	Grassland	Leaf	8	2	-9.302200761	2.954091844	Mass_loss
Quested_et_al	2005	Subarctic	Grassland	Leaf	8	2	1.92519048	0.3658237	Mass_loss
Quested_et_al	2005	Subarctic	Grassland	Leaf	8	2	-1.745364104	0.345196746	Mass_loss
Quested_et_al	2005	Subarctic	Grassland	Leaf	8	2	-1.919972013	0.365196642	Mass_loss
Quested_et_al	2005	Subarctic	Grassland	Leaf	8	2	1.855122829	0.357546272	Mass_loss
Quested_et_al	2005	Subarctic	Grassland	Leaf	8	2	-1.544029082	0.324500806	Mass_loss
Quested_et_al	2005	Subarctic	Grassland	Leaf	8	2	0.298329475	0.252781265	Mass_loss
Quested_et_al	2005	Subarctic	Grassland	Leaf	8	2	-1.843177703	0.356165751	Mass_loss
Quested_et_al	2005	Subarctic	Grassland	Leaf	8	2	-2.645202578	0.468659271	Mass_loss
Quested_et_al	2005	Subarctic	Grassland	Leaf	8	2	1.475601572	0.31804375	Mass_loss
Quested_et_al	2005	Subarctic	Grassland	Leaf	8	2	-0.937987048	0.277494366	Mass_loss
Quested_et_al	2005	Subarctic	Grassland	Leaf	8	2	-0.398344189	0.25495869	Mass_loss
Quested_et_al	2005	Subarctic	Grassland	Leaf	8	2	1.376821608	0.309238679	Mass_loss
Quested_et_al	2005	Subarctic	Grassland	Leaf	8	2	-4.57378657	0.903735112	Mass_loss
Quested_et_al	2005	Subarctic	Grassland	Leaf	8	2	1.015823468	0.282246791	Mass_loss
Quested_et_al	2005	Subarctic	Grassland	Leaf	8	2	-5.397294404	1.16033709	Mass_loss
Quested_et_al	2005	Subarctic	Grassland	Leaf	8	2	-11.08971724	4.093182138	Mass_loss
Quested_et_al	2005	Subarctic	Grassland	Leaf	8	2	3.256119247	0.581322267	Mass_loss
Quested_et_al	2005	Subarctic	Grassland	Leaf	8	2	-1.237300264	0.297840998	Mass_loss
Quested_et_al	2005	Subarctic	Grassland	Leaf	8	2	-0.869260402	0.273612926	Mass_loss
Quested_et_al	2005	Subarctic	Grassland	Leaf	8	2	3.40385525	0.612069705	Mass_loss
Quested_et_al	2005	Subarctic	Grassland	Leaf	8	2	-3.178453245	0.565705157	Mass_loss
Quested_et_al	2005	Subarctic	Grassland	Leaf	8	2	1.316808658	0.304187033	Mass_loss
Quested_et_al	2005	Subarctic	Grassland	Leaf	8	2	-3.876480606	0.719596934	Mass_loss
Quested_et_al	2005	Subarctic	Grassland	Leaf	8	2	-6.996251143	1.779610314	Mass_loss
Quested_et_al	2005	Subarctic	Grassland	Leaf	8	2	3.300572142	0.590430515	Mass_loss
Quested_et_al	2005	Subarctic	Grassland	Leaf	8	2	-1.006037999	0.281628514	Mass_loss
Quested_et_al	2005	Subarctic	Grassland	Leaf	8	2	-0.326634243	0.25333406	Mass_loss
Quested_et_al	2005	Subarctic	Grassland	Leaf	8	2	3.388282193	0.608764257	Mass_loss
Quested_et_al	2005	Subarctic	Grassland	Leaf	8	2	-0.024119996	0.25001818	Mass_loss
Quested_et_al	2005	Subarctic	Grassland	Leaf	8	2	2.608739734	0.462672594	Mass_loss
Quested_et_al	2005	Subarctic	Grassland	Leaf	8	2	-0.460417379	0.256624505	Mass_loss
Quested_et_al	2005	Subarctic	Grassland	Leaf	8	2	-1.605593031	0.330560281	Mass_loss
Quested_et_al	2005	Subarctic	Grassland	Leaf	8	2	3.938884298	0.734837797	Mass_loss
Quested_et_al	2005	Subarctic	Grassland	Leaf	8	2	0.198854699	0.251235725	Mass_loss
Quested_et_al	2005	Subarctic	Grassland	Leaf	8	2	1.514806342	0.321707445	Mass_loss
Quested_et_al	2005	Subarctic	Grassland	Leaf	8	2	3.951261081	0.737889504	Mass_loss
Quested_et_al	2005	Subarctic	Grassland	Leaf	8	2	-4.57378657	0.903735112	Mass_loss
Quested_et_al	2005	Subarctic	Grassland	Leaf	8	2	1.015823468	0.282246791	Mass_loss
Quested_et_al	2005	Subarctic	Grassland	Leaf	8	2	-5.397294404	1.16033709	Mass_loss
Quested_et_al	2005	Subarctic	Grassland	Leaf	8	2	-11.08971724	4.093182138	Mass_loss
Quested_et_al	2005	Subarctic	Grassland	Leaf	8	2	3.256119247	0.581322267	Mass_loss
Quested_et_al	2005	Subarctic	Grassland	Leaf	8	2	-1.237300264	0.297840998	Mass_loss
Quested_et_al	2005	Subarctic	Grassland	Leaf	8	2	-0.869260402	0.273612926	Mass_loss
Quested_et_al	2005	Subarctic	Grassland	Leaf	8	2	3.40385525	0.612069705	Mass_loss
Quested_et_al	2005	Subarctic	Grassland	Leaf	8	2	-4.307900652	0.829937751	Mass_loss
Quested_et_al	2005	Subarctic	Grassland	Leaf	8	2	0.229286021	0.251642877	Mass_loss
Quested_et_al	2005	Subarctic	Grassland	Leaf	8	2	-4.991880852	1.028714826	Mass_loss
Quested_et_al	2005	Subarctic	Grassland	Leaf	8	2	-8.379820914	2.444418705	Mass_loss
Quested_et_al	2005	Subarctic	Grassland	Leaf	8	2	2.475343145	0.441478865	Mass_loss
Quested_et_al	2005	Subarctic	Grassland	Leaf	8	2	-1.449633662	0.31566993	Mass_loss
Quested_et_al	2005	Subarctic	Grassland	Leaf	8	2	-1.282636905	0.30141117	Mass_loss
Quested_et_al	2005	Subarctic	Grassland	Leaf	8	2	2.468386575	0.440404134	Mass_loss
Quested_et_al	2005	Subarctic	Grassland	Leaf	8	2	-2.550982463	0.453359735	Mass_loss
Quested_et_al	2005	Subarctic	Grassland	Leaf	8	2	1.9209879	0.365318578	Mass_loss
Quested_et_al	2005	Subarctic	Grassland	Leaf	8	2	-3.256813802	0.581463629	Mass_loss
Quested_et_al	2005	Subarctic	Grassland	Leaf	8	2	-6.22760127	1.461969299	Mass_loss
Quested_et_al	2005	Subarctic	Grassland	Leaf	8	2	3.759032696	0.691572713	Mass_loss
Quested_et_al	2005	Subarctic	Grassland	Leaf	8	2	-0.759595963	0.268030813	Mass_loss
Quested_et_al	2005	Subarctic	Grassland	Leaf	8	2	0.204478346	0.251306606	Mass_loss
Quested_et_al	2005	Subarctic	Grassland	Leaf	8	2	3.899335315	0.725150497	Mass_loss
Quested_et_al	2005	Subarctic	Grassland	Leaf	8	2	-1.922542117	0.365505256	Mass_loss
Quested_et_al	2005	Subarctic	Grassland	Leaf	8	2	3.519484066	0.637086503	Mass_loss
Quested_et_al	2005	Subarctic	Grassland	Leaf	8	2	-2.796465155	0.494381793	Mass_loss
Quested_et_al	2005	Subarctic	Grassland	Leaf	8	2	-7.281896737	1.907063128	Mass_loss
Quested_et_al	2005	Subarctic	Grassland	Leaf	8	2	4.986135335	1.026923299	Mass_loss
Quested_et_al	2005	Subarctic	Grassland	Leaf	8	2	-0.375644081	0.25440964	Mass_loss
Quested_et_al	2005	Subarctic	Grassland	Leaf	8	2	1.219421835	0.296468425	Mass_loss
Quested_et_al	2005	Subarctic	Grassland	Leaf	8	2	5.388950937	1.157524756	Mass_loss
Quested_et_al	2005	Subarctic	Grassland	Leaf	8	2	0.832106898	0.271637559	Mass_loss
Quested_et_al	2005	Subarctic	Grassland	Leaf	8	2	3.877524458	0.719849873	Mass_loss
Quested_et_al	2005	Subarctic	Grassland	Leaf	8	2	0.318242426	0.253164945	Mass_loss
Quested_et_al	2005	Subarctic	Grassland	Leaf	8	2	-0.984624704	0.280296432	Mass_loss
Quested_et_al	2005	Subarctic	Grassland	Leaf	8	2	5.142966457	1.076565749	Mass_loss
Quested_et_al	2005	Subarctic	Grassland	Leaf	8	2	0.663635164	0.263762863	Mass_loss
Quested_et_al	2005	Subarctic	Grassland	Leaf	8	2	2.521922887	0.44875297	Mass_loss
Quested_et_al	2005	Subarctic	Grassland	Leaf	8	2	5.268181301	1.117304195	Mass_loss
Quested_et_al	2005	Subarctic	Grassland	Leaf	8	2	-3.383270515	0.607703731	Mass_loss
Quested_et_al	2005	Subarctic	Grassland	Leaf	8	2	-0.262106208	0.252146865	Mass_loss
Quested_et_al	2005	Subarctic	Grassland	Leaf	8	2	-3.8722524	0.718573083	Mass_loss
Quested_et_al	2005	Subarctic	Grassland	Leaf	8	2	-5.575168045	1.221328085	Mass_loss
Quested_et_al	2005	Subarctic	Grassland	Leaf	8	2	1.593407763	0.329342134	Mass_loss
Quested_et_al	2005	Subarctic	Grassland	Leaf	8	2	-1.56535108	0.326572625	Mass_loss
Quested_et_al	2005	Subarctic	Grassland	Leaf	8	2	-1.348843644	0.306855599	Mass_loss
Quested_et_al	2005	Subarctic	Grassland	Leaf	8	2	1.48034735	0.318482134	Mass_loss
Quested_et_al	2005	Subarctic	Grassland	Leaf	8	2	-3.641354847	0.664358285	Mass_loss
Quested_et_al	2005	Subarctic	Grassland	Leaf	8	2	-0.515552983	0.25830609	Mass_loss
Quested_et_al	2005	Subarctic	Grassland	Leaf	8	2	-4.128813308	0.782721854	Mass_loss
Quested_et_al	2005	Subarctic	Grassland	Leaf	8	2	-5.856221718	1.321729151	Mass_loss
Quested_et_al	2005	Subarctic	Grassland	Leaf	8	2	1.376087843	0.309175555	Mass_loss
Quested_et_al	2005	Subarctic	Grassland	Leaf	8	2	-1.701819625	0.340505939	Mass_loss
Quested_et_al	2005	Subarctic	Grassland	Leaf	8	2	-1.58582935	0.32858921	Mass_loss
Quested_et_al	2005	Subarctic	Grassland	Leaf	8	2	1.248439149	0.29870626	Mass_loss
Quested_et_al	2005	Subarctic	Grassland	Leaf	10	2	-0.244717976	0.201497172	Mass_loss
Quested_et_al	2005	Subarctic	Grassland	Leaf	10	2	1.340720904	0.244938314	Mass_loss
Quested_et_al	2005	Subarctic	Grassland	Leaf	10	2	4.692523163	0.750494341	Mass_loss
Quested_et_al	2005	Subarctic	Grassland	Leaf	10	2	0.502928373	0.206323424	Mass_loss
Quested_et_al	2005	Subarctic	Grassland	Leaf	10	2	-3.208795635	0.457409236	Mass_loss
Quested_et_al	2005	Subarctic	Grassland	Leaf	10	2	-1.342298649	0.245044142	Mass_loss
Quested_et_al	2005	Subarctic	Grassland	Leaf	10	2	1.13643751	0.232287255	Mass_loss
Quested_et_al	2005	Subarctic	Grassland	Leaf	10	2	-1.962319891	0.296267484	Mass_loss
Quested_et_al	2005	Subarctic	Grassland	Leaf	10	2	4.265511021	0.654864607	Mass_loss
Quested_et_al	2005	Subarctic	Grassland	Leaf	10	2	4.136643132	0.62779541	Mass_loss
Quested_et_al	2005	Subarctic	Grassland	Leaf	10	2	6.84768945	1.37227127	Mass_loss
Quested_et_al	2005	Subarctic	Grassland	Leaf	10	2	3.459592709	0.499219543	Mass_loss
Quested_et_al	2005	Subarctic	Grassland	Leaf	10	2	1.015950367	0.225803879	Mass_loss
Quested_et_al	2005	Subarctic	Grassland	Leaf	10	2	-0.861881785	0.218571005	Mass_loss
Quested_et_al	2005	Subarctic	Grassland	Leaf	10	2	-3.577304243	0.519927641	Mass_loss
Quested_et_al	2005	Subarctic	Grassland	Leaf	10	2	-4.831133125	0.783496182	Mass_loss
Quested_et_al	2005	Subarctic	Grassland	Leaf	10	2	0.386318874	0.203731057	Mass_loss
Quested_et_al	2005	Subarctic	Grassland	Leaf	10	2	-2.635314507	0.373622064	Mass_loss
Quested_et_al	2005	Subarctic	Grassland	Leaf	10	2	-0.887039352	0.21967097	Mass_loss
Quested_et_al	2005	Subarctic	Grassland	Leaf	10	2	-2.917536536	0.412800486	Mass_loss
Quested_et_al	2005	Subarctic	Grassland	Leaf	10	2	2.385952287	0.342319208	Mass_loss
Quested_et_al	2005	Subarctic	Grassland	Leaf	10	2	-1.355978031	0.245966911	Mass_loss
Quested_et_al	2005	Subarctic	Grassland	Leaf	10	2	4.542938362	0.715957224	Mass_loss
Quested_et_al	2005	Subarctic	Grassland	Leaf	10	2	1.366362977	0.246673695	Mass_loss
Quested_et_al	2005	Subarctic	Grassland	Leaf	10	2	6.660396624	1.30902208	Mass_loss
Quested_et_al	2005	Subarctic	Grassland	Leaf	10	2	1.655704005	0.268533894	Mass_loss
Quested_et_al	2005	Subarctic	Grassland	Leaf	10	2	-1.046533421	0.227380805	Mass_loss
Quested_et_al	2005	Subarctic	Grassland	Leaf	10	2	-8.266563359	1.908401744	Mass_loss
Quested_et_al	2005	Subarctic	Grassland	Leaf	10	2	1.26272274	0.239861718	Mass_loss
Quested_et_al	2005	Subarctic	Grassland	Leaf	10	2	2.399173207	0.343900802	Mass_loss
Quested_et_al	2005	Subarctic	Grassland	Leaf	10	2	-0.021822652	0.200011906	Mass_loss
Quested_et_al	2005	Subarctic	Grassland	Leaf	10	2	-6.732794105	1.333262912	Mass_loss
Quested_et_al	2005	Subarctic	Grassland	Leaf	10	2	2.102312236	0.310492918	Mass_loss
Quested_et_al	2005	Subarctic	Grassland	Leaf	10	2	3.196215027	0.455394763	Mass_loss
Quested_et_al	2005	Subarctic	Grassland	Leaf	10	2	-2.138552322	0.314335151	Mass_loss
Quested_et_al	2005	Subarctic	Grassland	Leaf	10	2	-9.253892354	2.340863093	Mass_loss
Quested_et_al	2005	Subarctic	Grassland	Leaf	10	2	0.226872299	0.201286776	Mass_loss
Quested_et_al	2005	Subarctic	Grassland	Leaf	10	2	1.340609049	0.244930816	Mass_loss
Quested_et_al	2005	Subarctic	Grassland	Leaf	10	2	1.680078078	0.270566559	Mass_loss
Quested_et_al	2005	Subarctic	Grassland	Leaf	10	2	-4.334529841	0.669703724	Mass_loss
Quested_et_al	2005	Subarctic	Grassland	Leaf	10	2	1.717238249	0.27372268	Mass_loss
Quested_et_al	2005	Subarctic	Grassland	Leaf	10	2	3.744328144	0.550499831	Mass_loss
Quested_et_al	2005	Subarctic	Grassland	Leaf	10	2	2.454092193	0.350564212	Mass_loss
Quested_et_al	2005	Subarctic	Grassland	Leaf	10	2	-3.920169218	0.584193167	Mass_loss
Quested_et_al	2005	Subarctic	Grassland	Leaf	10	2	2.424816498	0.346993376	Mass_loss
Quested_et_al	2005	Subarctic	Grassland	Leaf	10	2	4.989291368	0.822325709	Mass_loss
Quested_et_al	2005	Subarctic	Grassland	Leaf	10	2	0.578126437	0.208355754	Mass_loss
Quested_et_al	2005	Subarctic	Grassland	Leaf	10	2	-6.892906538	1.387804014	Mass_loss
Quested_et_al	2005	Subarctic	Grassland	Leaf	10	2	0.703591453	0.212376023	Mass_loss
Quested_et_al	2005	Subarctic	Grassland	Leaf	10	2	3.056620848	0.433573275	Mass_loss
Quested_et_al	2005	Subarctic	Grassland	Leaf	10	2	4.987801662	0.821954135	Mass_loss
Quested_et_al	2005	Subarctic	Grassland	Leaf	10	2	-3.681689387	0.538870919	Mass_loss
Sariyildiz_et_al	2005	Boreal	Forest	Leaf	3	2	3.297196822	1.572625573	Mass_loss
Sariyildiz_et_al	2005	Boreal	Forest	Leaf	3	2	1.805132189	0.938208518	Mass_loss
Sariyildiz_et_al	2005	Boreal	Forest	Leaf	3	2	3.811836503	1.877508127	Mass_loss
Sariyildiz_et_al	2005	Boreal	Forest	Leaf	3	2	3.419899716	1.641309506	Mass_loss
Sariyildiz_et_al	2005	Boreal	Forest	Leaf	3	2	2.577477253	1.220282416	Mass_loss
Sariyildiz_et_al	2005	Boreal	Forest	Leaf	3	2	0.075731851	0.667144609	Mass_loss
Sariyildiz_et_al	2005	Boreal	Forest	Leaf	3	2	0.814249479	0.721916851	Mass_loss
Sariyildiz_et_al	2005	Boreal	Forest	Leaf	3	2	-0.560867819	0.692881059	Mass_loss
Sariyildiz_et_al	2005	Boreal	Forest	Leaf	3	2	1.585094961	0.876043836	Mass_loss
Sariyildiz_et_al	2005	Boreal	Forest	Leaf	3	2	1.054257218	0.75928819	Mass_loss
Sariyildiz_et_al	2005	Boreal	Forest	Leaf	3	2	-0.025996484	0.666722985	Mass_loss
Sariyildiz_et_al	2005	Boreal	Forest	Leaf	3	2	-1.585094961	0.876043836	Mass_loss
Sariyildiz_et_al	2005	Boreal	Forest	Leaf	3	2	5.515662952	3.20187815	Mass_loss
Sariyildiz_et_al	2005	Boreal	Forest	Leaf	3	2	4.22833789	2.15657011	Mass_loss
Sariyildiz_et_al	2005	Boreal	Forest	Leaf	3	2	5.678680003	3.353950548	Mass_loss
Sariyildiz_et_al	2005	Boreal	Forest	Leaf	3	2	5.485219217	3.173969155	Mass_loss
Sariyildiz_et_al	2005	Boreal	Forest	Leaf	3	2	5.122983719	2.853746849	Mass_loss
Sariyildiz_et_al	2005	Boreal	Forest	Leaf	3	2	1.858477092	0.954494758	Mass_loss
Schadler_and_Brandl	2005	Temperate	Forest	Leaf	20	2	1.542232452	0.129731012	Mass_loss
Schadler_and_Brandl	2005	Temperate	Forest	Leaf	20	2	-1.595815529	0.13183284	Mass_loss
Schadler_and_Brandl	2005	Temperate	Forest	Leaf	20	2	2.253061213	0.16345356	Mass_loss
Schadler_and_Brandl	2005	Temperate	Forest	Leaf	20	2	2.844129526	0.20111341	Mass_loss
Schadler_and_Brandl	2005	Temperate	Forest	Leaf	20	2	2.48653146	0.177285484	Mass_loss
Schadler_and_Brandl	2005	Temperate	Forest	Leaf	20	2	-0.188788544	0.100445514	Mass_loss
Schadler_and_Brandl	2005	Temperate	Forest	Leaf	20	2	-5.249035709	0.444404698	Mass_loss
Schadler_and_Brandl	2005	Temperate	Forest	Leaf	20	2	-3.418271934	0.246057288	Mass_loss
Schadler_and_Brandl	2005	Temperate	Forest	Leaf	20	2	-5.059360097	0.419964057	Mass_loss
Schadler_and_Brandl	2005	Temperate	Forest	Leaf	20	2	3.5828564	0.26046075	Mass_loss
Schadler_and_Brandl	2005	Temperate	Forest	Leaf	20	2	0.836832932	0.108753617	Mass_loss
Schadler_and_Brandl	2005	Temperate	Forest	Leaf	20	2	4.447248208	0.347225208	Mass_loss
Schadler_and_Brandl	2005	Temperate	Forest	Leaf	20	2	5.041885727	0.417757646	Mass_loss
Schadler_and_Brandl	2005	Temperate	Forest	Leaf	20	2	4.773944424	0.384881817	Mass_loss
Schadler_and_Brandl	2005	Temperate	Forest	Leaf	20	2	1.043568619	0.113612943	Mass_loss
Schadler_and_Brandl	2005	Temperate	Forest	Leaf	20	2	-1.752878074	0.138407269	Mass_loss
Schadler_and_Brandl	2005	Temperate	Forest	Leaf	20	2	-1.026293593	0.113165982	Mass_loss
Schadler_and_Brandl	2005	Temperate	Forest	Leaf	20	2	-1.62706353	0.133091697	Mass_loss
Schadler_and_Brandl	2005	Temperate	Forest	Leaf	20	2	3.832396077	0.283590746	Mass_loss
Schadler_and_Brandl	2005	Temperate	Forest	Leaf	20	2	-0.425969206	0.102268122	Mass_loss
Schadler_and_Brandl	2005	Temperate	Forest	Leaf	20	2	6.097696607	0.564773799	Mass_loss
Schadler_and_Brandl	2005	Temperate	Forest	Leaf	20	2	7.980612962	0.896127291	Mass_loss
Schadler_and_Brandl	2005	Temperate	Forest	Leaf	20	2	8.057980127	0.911638047	Mass_loss
Schadler_and_Brandl	2005	Temperate	Forest	Leaf	20	2	0.497610416	0.103095202	Mass_loss
Schadler_and_Brandl	2005	Temperate	Forest	Leaf	20	2	-9.455750568	1.217640235	Mass_loss
Schadler_and_Brandl	2005	Temperate	Forest	Leaf	20	2	-2.982772029	0.211211612	Mass_loss
Schadler_and_Brandl	2005	Temperate	Forest	Leaf	20	2	-8.45147798	0.992843501	Mass_loss
Schadler_and_Brandl	2005	Temperate	Forest	Leaf	20	2	-0.506795687	0.103210523	Mass_loss
Schadler_and_Brandl	2005	Temperate	Forest	Leaf	20	2	-4.825983049	0.391126405	Mass_loss
Schadler_and_Brandl	2005	Temperate	Forest	Leaf	20	2	0.013462852	0.100002266	Mass_loss
Schadler_and_Brandl	2005	Temperate	Forest	Leaf	20	2	0.736676156	0.106783647	Mass_loss
Schadler_and_Brandl	2005	Temperate	Forest	Leaf	20	2	0.081114514	0.100082245	Mass_loss
Schadler_and_Brandl	2005	Temperate	Forest	Leaf	20	2	-1.285173293	0.12064588	Mass_loss
Schadler_and_Brandl	2005	Temperate	Forest	Leaf	20	2	-14.133192	2.596838951	Mass_loss
Schadler_and_Brandl	2005	Temperate	Forest	Leaf	20	2	-6.592664992	0.643290396	Mass_loss
Schadler_and_Brandl	2005	Temperate	Forest	Leaf	20	2	-13.39815796	2.343882959	Mass_loss
Schadler_and_Brandl	2005	Temperate	Forest	Leaf	20	2	0.858485586	0.109212469	Mass_loss
Schadler_and_Brandl	2005	Temperate	Forest	Leaf	20	2	-3.650911248	0.266614412	Mass_loss
Schadler_and_Brandl	2005	Temperate	Forest	Leaf	20	2	1.924378531	0.146290409	Mass_loss
Schadler_and_Brandl	2005	Temperate	Forest	Leaf	20	2	3.049387931	0.216234584	Mass_loss
Schadler_and_Brandl	2005	Temperate	Forest	Leaf	20	2	2.537244126	0.180470097	Mass_loss
Schadler_and_Brandl	2005	Temperate	Forest	Leaf	20	2	-0.716557047	0.106418175	Mass_loss
Schadler_and_Brandl	2005	Temperate	Forest	Leaf	20	2	-15.28894232	3.021896968	Mass_loss
Schadler_and_Brandl	2005	Temperate	Forest	Leaf	20	2	-5.656177806	0.499904342	Mass_loss
Schadler_and_Brandl	2005	Temperate	Forest	Leaf	20	2	-14.08562296	2.580059677	Mass_loss
Schadler_and_Brandl	2005	Temperate	Forest	Leaf	20	4	3.051147497	0.216368763	Mass_loss
Schadler_and_Brandl	2005	Temperate	Forest	Leaf	20	4	-0.061315585	0.100046995	Mass_loss
Schadler_and_Brandl	2005	Temperate	Forest	Leaf	20	4	4.032734617	0.303286856	Mass_loss
Schadler_and_Brandl	2005	Temperate	Forest	Leaf	20	4	4.74115248	0.380981585	Mass_loss
Schadler_and_Brandl	2005	Temperate	Forest	Leaf	20	4	4.439735764	0.346390671	Mass_loss
Schadler_and_Brandl	2005	Temperate	Forest	Leaf	20	4	0.582201881	0.104236988	Mass_loss
Schadler_and_Brandl	2005	Temperate	Forest	Leaf	20	4	-3.413262483	0.24562951	Mass_loss
Schadler_and_Brandl	2005	Temperate	Forest	Leaf	20	4	-2.053061288	0.152688258	Mass_loss
Schadler_and_Brandl	2005	Temperate	Forest	Leaf	20	4	-3.237703888	0.231034081	Mass_loss
Schadler_and_Brandl	2005	Temperate	Forest	Leaf	20	4	2.281224479	0.165049814	Mass_loss
Schadler_and_Brandl	2005	Temperate	Forest	Leaf	20	4	-1.346656538	0.122668548	Mass_loss
Schadler_and_Brandl	2005	Temperate	Forest	Leaf	20	4	3.379667847	0.242776934	Mass_loss
Schadler_and_Brandl	2005	Temperate	Forest	Leaf	20	4	4.254874898	0.326299505	Mass_loss
Schadler_and_Brandl	2005	Temperate	Forest	Leaf	20	4	3.900352423	0.290159363	Mass_loss
Schadler_and_Brandl	2005	Temperate	Forest	Leaf	20	4	0.040054069	0.100020054	Mass_loss
Schadler_and_Brandl	2005	Temperate	Forest	Leaf	20	4	-6.324426591	0.599979646	Mass_loss
Schadler_and_Brandl	2005	Temperate	Forest	Leaf	20	4	-3.432843375	0.24730517	Mass_loss
Schadler_and_Brandl	2005	Temperate	Forest	Leaf	20	4	-6.019502384	0.552930112	Mass_loss
Schadler_and_Brandl	2005	Temperate	Forest	Leaf	20	4	2.187811612	0.159831496	Mass_loss
Schadler_and_Brandl	2005	Temperate	Forest	Leaf	20	4	-1.104928382	0.115260834	Mass_loss
Schadler_and_Brandl	2005	Temperate	Forest	Leaf	20	4	3.088197325	0.219212034	Mass_loss
Schadler_and_Brandl	2005	Temperate	Forest	Leaf	20	4	3.793045398	0.279839917	Mass_loss
Schadler_and_Brandl	2005	Temperate	Forest	Leaf	20	4	3.446869394	0.248511358	Mass_loss
Schadler_and_Brandl	2005	Temperate	Forest	Leaf	20	4	0.091454392	0.100104549	Mass_loss
Schadler_and_Brandl	2005	Temperate	Forest	Leaf	20	4	-5.042296372	0.417809409	Mass_loss
Schadler_and_Brandl	2005	Temperate	Forest	Leaf	20	4	-3.062901378	0.217267061	Mass_loss
Schadler_and_Brandl	2005	Temperate	Forest	Leaf	20	4	-4.827882299	0.391355594	Mass_loss
Schadler_and_Brandl	2005	Temperate	Forest	Leaf	20	4	2.397920797	0.171875302	Mass_loss
Schadler_and_Brandl	2005	Temperate	Forest	Leaf	20	4	-0.753305755	0.10709337	Mass_loss
Schadler_and_Brandl	2005	Temperate	Forest	Leaf	20	4	3.272386086	0.233856384	Mass_loss
Schadler_and_Brandl	2005	Temperate	Forest	Leaf	20	4	3.939115979	0.293957934	Mass_loss
Schadler_and_Brandl	2005	Temperate	Forest	Leaf	20	4	3.610565255	0.262952268	Mass_loss
Schadler_and_Brandl	2005	Temperate	Forest	Leaf	20	4	0.241505965	0.100729064	Mass_loss
Schadler_and_Brandl	2005	Temperate	Forest	Leaf	20	4	-4.303189005	0.331467945	Mass_loss
Schadler_and_Brandl	2005	Temperate	Forest	Leaf	20	4	-2.681711837	0.18989473	Mass_loss
Schadler_and_Brandl	2005	Temperate	Forest	Leaf	20	4	-4.116668174	0.311836961	Mass_loss
Schadler_and_Brandl	2005	Temperate	Forest	Leaf	20	4	0.976188848	0.111911808	Mass_loss
Schadler_and_Brandl	2005	Temperate	Forest	Leaf	20	4	-1.488310588	0.127688355	Mass_loss
Schadler_and_Brandl	2005	Temperate	Forest	Leaf	20	4	1.413798678	0.124985334	Mass_loss
Schadler_and_Brandl	2005	Temperate	Forest	Leaf	20	4	1.798564517	0.140435429	Mass_loss
Schadler_and_Brandl	2005	Temperate	Forest	Leaf	20	4	1.506569089	0.12837188	Mass_loss
Schadler_and_Brandl	2005	Temperate	Forest	Leaf	20	4	-0.325698579	0.101325995	Mass_loss
Schadler_and_Brandl	2005	Temperate	Forest	Leaf	20	4	-3.930922535	0.2931519	Mass_loss
Schadler_and_Brandl	2005	Temperate	Forest	Leaf	20	4	-2.979783551	0.210988875	Mass_loss
Schadler_and_Brandl	2005	Temperate	Forest	Leaf	20	4	-3.818688647	0.282279787	Mass_loss
Schadler_and_Brandl	2005	Temperate	Forest	Leaf	20	6	1.508365532	0.128439582	Mass_loss
Schadler_and_Brandl	2005	Temperate	Forest	Leaf	20	6	-1.124661242	0.115810786	Mass_loss
Schadler_and_Brandl	2005	Temperate	Forest	Leaf	20	6	2.048170111	0.15243751	Mass_loss
Schadler_and_Brandl	2005	Temperate	Forest	Leaf	20	6	2.49395379	0.177747569	Mass_loss
Schadler_and_Brandl	2005	Temperate	Forest	Leaf	20	6	2.19055032	0.159981384	Mass_loss
Schadler_and_Brandl	2005	Temperate	Forest	Leaf	20	6	-0.061124395	0.100046702	Mass_loss
Schadler_and_Brandl	2005	Temperate	Forest	Leaf	20	6	-3.78360883	0.278946197	Mass_loss
Schadler_and_Brandl	2005	Temperate	Forest	Leaf	20	6	-2.735475948	0.193535358	Mass_loss
Schadler_and_Brandl	2005	Temperate	Forest	Leaf	20	6	-3.658228921	0.267282985	Mass_loss
Schadler_and_Brandl	2005	Temperate	Forest	Leaf	20	6	2.113346245	0.155827904	Mass_loss
Schadler_and_Brandl	2005	Temperate	Forest	Leaf	20	6	-1.740717718	0.137876227	Mass_loss
Schadler_and_Brandl	2005	Temperate	Forest	Leaf	20	6	3.294096695	0.235638413	Mass_loss
Schadler_and_Brandl	2005	Temperate	Forest	Leaf	20	6	4.273607295	0.328296491	Mass_loss
Schadler_and_Brandl	2005	Temperate	Forest	Leaf	20	6	3.906974486	0.29080562	Mass_loss
Schadler_and_Brandl	2005	Temperate	Forest	Leaf	20	6	-0.089988474	0.100101224	Mass_loss
Schadler_and_Brandl	2005	Temperate	Forest	Leaf	20	6	-7.73259966	0.847413719	Mass_loss
Schadler_and_Brandl	2005	Temperate	Forest	Leaf	20	6	-3.864752941	0.286703941	Mass_loss
Schadler_and_Brandl	2005	Temperate	Forest	Leaf	20	6	-7.326302697	0.77093389	Mass_loss
Schadler_and_Brandl	2005	Temperate	Forest	Leaf	20	6	1.553098022	0.130151418	Mass_loss
Schadler_and_Brandl	2005	Temperate	Forest	Leaf	20	6	-1.34396199	0.122577923	Mass_loss
Schadler_and_Brandl	2005	Temperate	Forest	Leaf	20	6	2.18222354	0.159526245	Mass_loss
Schadler_and_Brandl	2005	Temperate	Forest	Leaf	20	6	2.700867587	0.191183572	Mass_loss
Schadler_and_Brandl	2005	Temperate	Forest	Leaf	20	6	2.369090586	0.170157378	Mass_loss
Schadler_and_Brandl	2005	Temperate	Forest	Leaf	20	6	-0.117553287	0.100172735	Mass_loss
Schadler_and_Brandl	2005	Temperate	Forest	Leaf	20	6	-4.474320148	0.35024426	Mass_loss
Schadler_and_Brandl	2005	Temperate	Forest	Leaf	20	6	-3.073828981	0.218105308	Mass_loss
Schadler_and_Brandl	2005	Temperate	Forest	Leaf	20	6	-4.319894686	0.333268626	Mass_loss
Schadler_and_Brandl	2005	Temperate	Forest	Leaf	20	6	2.465014559	0.17595371	Mass_loss
Schadler_and_Brandl	2005	Temperate	Forest	Leaf	20	6	-0.443705191	0.102460929	Mass_loss
Schadler_and_Brandl	2005	Temperate	Forest	Leaf	20	6	3.238108263	0.231066814	Mass_loss
Schadler_and_Brandl	2005	Temperate	Forest	Leaf	20	6	3.819531574	0.282360268	Mass_loss
Schadler_and_Brandl	2005	Temperate	Forest	Leaf	20	6	3.510758768	0.254067839	Mass_loss
Schadler_and_Brandl	2005	Temperate	Forest	Leaf	20	6	0.367316265	0.101686515	Mass_loss
Schadler_and_Brandl	2005	Temperate	Forest	Leaf	20	6	-3.473342507	0.250801352	Mass_loss
Schadler_and_Brandl	2005	Temperate	Forest	Leaf	20	6	-2.272987458	0.1645809	Mass_loss
Schadler_and_Brandl	2005	Temperate	Forest	Leaf	20	6	-3.322574263	0.237993747	Mass_loss
Schadler_and_Brandl	2005	Temperate	Forest	Leaf	20	6	2.800323461	0.198022644	Mass_loss
Schadler_and_Brandl	2005	Temperate	Forest	Leaf	20	6	-0.148204905	0.100274559	Mass_loss
Schadler_and_Brandl	2005	Temperate	Forest	Leaf	20	6	3.647396086	0.266293728	Mass_loss
Schadler_and_Brandl	2005	Temperate	Forest	Leaf	20	6	4.267136419	0.327605665	Mass_loss
Schadler_and_Brandl	2005	Temperate	Forest	Leaf	20	6	3.965361962	0.296551194	Mass_loss
Schadler_and_Brandl	2005	Temperate	Forest	Leaf	20	6	0.526420846	0.103463986	Mass_loss
Schadler_and_Brandl	2005	Temperate	Forest	Leaf	20	6	-3.205082302	0.228406907	Mass_loss
Schadler_and_Brandl	2005	Temperate	Forest	Leaf	20	6	-2.032891887	0.151658118	Mass_loss
Schadler_and_Brandl	2005	Temperate	Forest	Leaf	20	6	-3.051315602	0.216381586	Mass_loss
Schadler_and_Brandl	2005	Temperate	Forest	Leaf	20	2	0.076820555	0.100073767	Mass_loss
Schadler_and_Brandl	2005	Temperate	Forest	Leaf	20	2	-1.64886694	0.133984527	Mass_loss
Schadler_and_Brandl	2005	Temperate	Forest	Leaf	20	2	0.367362069	0.101686936	Mass_loss
Schadler_and_Brandl	2005	Temperate	Forest	Leaf	20	2	1.530675286	0.129287085	Mass_loss
Schadler_and_Brandl	2005	Temperate	Forest	Leaf	20	2	0.599804533	0.104497068	Mass_loss
Schadler_and_Brandl	2005	Temperate	Forest	Leaf	20	2	-0.451026218	0.102542808	Mass_loss
Schadler_and_Brandl	2005	Temperate	Forest	Leaf	20	2	-1.209055359	0.118272686	Mass_loss
Schadler_and_Brandl	2005	Temperate	Forest	Leaf	20	2	-2.781107047	0.196681955	Mass_loss
Schadler_and_Brandl	2005	Temperate	Forest	Leaf	20	2	-3.405711275	0.244985866	Mass_loss
Schadler_and_Brandl	2005	Temperate	Forest	Leaf	20	2	2.480517646	0.176912097	Mass_loss
Schadler_and_Brandl	2005	Temperate	Forest	Leaf	20	2	0.802306109	0.108046189	Mass_loss
Schadler_and_Brandl	2005	Temperate	Forest	Leaf	20	2	4.294972716	0.330584883	Mass_loss
Schadler_and_Brandl	2005	Temperate	Forest	Leaf	20	2	6.360908959	0.605764535	Mass_loss
Schadler_and_Brandl	2005	Temperate	Forest	Leaf	20	2	2.742059081	0.1939861	Mass_loss
Schadler_and_Brandl	2005	Temperate	Forest	Leaf	20	2	2.676851855	0.189569198	Mass_loss
Schadler_and_Brandl	2005	Temperate	Forest	Leaf	20	2	0.021076425	0.100005553	Mass_loss
Schadler_and_Brandl	2005	Temperate	Forest	Leaf	20	2	-1.373851725	0.123593357	Mass_loss
Schadler_and_Brandl	2005	Temperate	Forest	Leaf	20	2	-2.338773781	0.168373285	Mass_loss
Schadler_and_Brandl	2005	Temperate	Forest	Leaf	20	2	1.544798654	0.129830036	Mass_loss
Schadler_and_Brandl	2005	Temperate	Forest	Leaf	20	2	0.017192274	0.100003695	Mass_loss
Schadler_and_Brandl	2005	Temperate	Forest	Leaf	20	2	2.208451896	0.160965747	Mass_loss
Schadler_and_Brandl	2005	Temperate	Forest	Leaf	20	2	3.489691164	0.252224305	Mass_loss
Schadler_and_Brandl	2005	Temperate	Forest	Leaf	20	2	1.932926964	0.146702583	Mass_loss
Schadler_and_Brandl	2005	Temperate	Forest	Leaf	20	2	1.270218317	0.120168182	Mass_loss
Schadler_and_Brandl	2005	Temperate	Forest	Leaf	20	2	-0.236545748	0.100699424	Mass_loss
Schadler_and_Brandl	2005	Temperate	Forest	Leaf	20	2	-1.377607757	0.123722539	Mass_loss
Schadler_and_Brandl	2005	Temperate	Forest	Leaf	20	2	-2.173654744	0.159059687	Mass_loss
Schadler_and_Brandl	2005	Temperate	Forest	Leaf	20	2	-0.843180681	0.108886921	Mass_loss
Schadler_and_Brandl	2005	Temperate	Forest	Leaf	20	2	-3.593404903	0.261406985	Mass_loss
Schadler_and_Brandl	2005	Temperate	Forest	Leaf	20	2	-0.755699705	0.107138526	Mass_loss
Schadler_and_Brandl	2005	Temperate	Forest	Leaf	20	2	0.839666338	0.108812994	Mass_loss
Schadler_and_Brandl	2005	Temperate	Forest	Leaf	20	2	-0.107702814	0.100144999	Mass_loss
Schadler_and_Brandl	2005	Temperate	Forest	Leaf	20	2	-1.827424939	0.141743524	Mass_loss
Schadler_and_Brandl	2005	Temperate	Forest	Leaf	20	2	-1.927657076	0.146448273	Mass_loss
Schadler_and_Brandl	2005	Temperate	Forest	Leaf	20	2	-4.677449667	0.373481692	Mass_loss
Schadler_and_Brandl	2005	Temperate	Forest	Leaf	20	2	-5.090313	0.42389108	Mass_loss
Schadler_and_Brandl	2005	Temperate	Forest	Leaf	20	2	0.313635329	0.101229589	Mass_loss
Schadler_and_Brandl	2005	Temperate	Forest	Leaf	20	2	-3.809616982	0.281414769	Mass_loss
Schadler_and_Brandl	2005	Temperate	Forest	Leaf	20	2	1.225005548	0.118757982	Mass_loss
Schadler_and_Brandl	2005	Temperate	Forest	Leaf	20	2	3.963253244	0.296342203	Mass_loss
Schadler_and_Brandl	2005	Temperate	Forest	Leaf	20	2	0.978076976	0.111957932	Mass_loss
Schadler_and_Brandl	2005	Temperate	Forest	Leaf	20	2	-0.657067506	0.105396721	Mass_loss
Schadler_and_Brandl	2005	Temperate	Forest	Leaf	20	2	-1.329414981	0.122091802	Mass_loss
Schadler_and_Brandl	2005	Temperate	Forest	Leaf	20	2	-4.796673712	0.387600984	Mass_loss
Schadler_and_Brandl	2005	Temperate	Forest	Leaf	20	2	-5.018165259	0.414774782	Mass_loss
Schadler_and_Brandl	2005	Temperate	Forest	Leaf	20	4	2.01149603	0.150576453	Mass_loss
Schadler_and_Brandl	2005	Temperate	Forest	Leaf	20	4	0.132884874	0.10022073	Mass_loss
Schadler_and_Brandl	2005	Temperate	Forest	Leaf	20	4	3.42780125	0.246872768	Mass_loss
Schadler_and_Brandl	2005	Temperate	Forest	Leaf	20	4	5.357526398	0.458788614	Mass_loss
Schadler_and_Brandl	2005	Temperate	Forest	Leaf	20	4	2.352946975	0.169204493	Mass_loss
Schadler_and_Brandl	2005	Temperate	Forest	Leaf	20	4	1.960370206	0.148038142	Mass_loss
Schadler_and_Brandl	2005	Temperate	Forest	Leaf	20	4	-0.21891129	0.100599027	Mass_loss
Schadler_and_Brandl	2005	Temperate	Forest	Leaf	20	4	-1.792987711	0.140185062	Mass_loss
Schadler_and_Brandl	2005	Temperate	Forest	Leaf	20	4	-2.664802433	0.18876465	Mass_loss
Schadler_and_Brandl	2005	Temperate	Forest	Leaf	20	4	0.555203683	0.103853139	Mass_loss
Schadler_and_Brandl	2005	Temperate	Forest	Leaf	20	4	-1.419666926	0.125193177	Mass_loss
Schadler_and_Brandl	2005	Temperate	Forest	Leaf	20	4	1.048546619	0.113743125	Mass_loss
Schadler_and_Brandl	2005	Temperate	Forest	Leaf	20	4	2.471574173	0.176358486	Mass_loss
Schadler_and_Brandl	2005	Temperate	Forest	Leaf	20	4	1.075487771	0.114458424	Mass_loss
Schadler_and_Brandl	2005	Temperate	Forest	Leaf	20	4	0.036463309	0.10001662	Mass_loss
Schadler_and_Brandl	2005	Temperate	Forest	Leaf	20	4	-0.975729455	0.1119006	Mass_loss
Schadler_and_Brandl	2005	Temperate	Forest	Leaf	20	4	-2.749292158	0.194482592	Mass_loss
Schadler_and_Brandl	2005	Temperate	Forest	Leaf	20	4	-3.418885836	0.246109754	Mass_loss
Schadler_and_Brandl	2005	Temperate	Forest	Leaf	20	4	1.202313193	0.118069463	Mass_loss
Schadler_and_Brandl	2005	Temperate	Forest	Leaf	20	4	-0.757645612	0.107175336	Mass_loss
Schadler_and_Brandl	2005	Temperate	Forest	Leaf	20	4	1.994207554	0.149710797	Mass_loss
Schadler_and_Brandl	2005	Temperate	Forest	Leaf	20	4	3.589573597	0.261062983	Mass_loss
Schadler_and_Brandl	2005	Temperate	Forest	Leaf	20	4	1.655930766	0.134276334	Mass_loss
Schadler_and_Brandl	2005	Temperate	Forest	Leaf	20	4	0.832493583	0.10866307	Mass_loss
Schadler_and_Brandl	2005	Temperate	Forest	Leaf	20	4	-0.612432717	0.104688423	Mass_loss
Schadler_and_Brandl	2005	Temperate	Forest	Leaf	20	4	-2.29322435	0.165735974	Mass_loss
Schadler_and_Brandl	2005	Temperate	Forest	Leaf	20	4	-3.044819126	0.215886544	Mass_loss
Schadler_and_Brandl	2005	Temperate	Forest	Leaf	20	4	0.866443589	0.109384056	Mass_loss
Schadler_and_Brandl	2005	Temperate	Forest	Leaf	20	4	-1.484145305	0.127533591	Mass_loss
Schadler_and_Brandl	2005	Temperate	Forest	Leaf	20	4	1.663981823	0.134610444	Mass_loss
Schadler_and_Brandl	2005	Temperate	Forest	Leaf	20	4	3.470590659	0.250562494	Mass_loss
Schadler_and_Brandl	2005	Temperate	Forest	Leaf	20	4	1.383494876	0.123925726	Mass_loss
Schadler_and_Brandl	2005	Temperate	Forest	Leaf	20	4	0.364593664	0.101661607	Mass_loss
Schadler_and_Brandl	2005	Temperate	Forest	Leaf	20	4	-0.886031496	0.109813148	Mass_loss
Schadler_and_Brandl	2005	Temperate	Forest	Leaf	20	4	-3.008460147	0.213135406	Mass_loss
Schadler_and_Brandl	2005	Temperate	Forest	Leaf	20	4	-3.665722877	0.267969053	Mass_loss
Schadler_and_Brandl	2005	Temperate	Forest	Leaf	20	4	0.387233621	0.101874373	Mass_loss
Schadler_and_Brandl	2005	Temperate	Forest	Leaf	20	4	-2.032925288	0.151659815	Mass_loss
Schadler_and_Brandl	2005	Temperate	Forest	Leaf	20	4	0.937013039	0.110974918	Mass_loss
Schadler_and_Brandl	2005	Temperate	Forest	Leaf	20	4	2.632560443	0.186629681	Mass_loss
Schadler_and_Brandl	2005	Temperate	Forest	Leaf	20	4	0.965444582	0.11165104	Mass_loss
Schadler_and_Brandl	2005	Temperate	Forest	Leaf	20	4	-0.257884106	0.100831303	Mass_loss
Schadler_and_Brandl	2005	Temperate	Forest	Leaf	20	4	-1.159860776	0.116815963	Mass_loss
Schadler_and_Brandl	2005	Temperate	Forest	Leaf	20	4	-3.40804321	0.245184482	Mass_loss
Schadler_and_Brandl	2005	Temperate	Forest	Leaf	20	4	-4.001414082	0.300141433	Mass_loss
Schadler_and_Brandl	2005	Temperate	Forest	Leaf	20	6	0.515768213	0.103325211	Mass_loss
Schadler_and_Brandl	2005	Temperate	Forest	Leaf	20	6	-2.179311932	0.159367506	Mass_loss
Schadler_and_Brandl	2005	Temperate	Forest	Leaf	20	6	1.218773778	0.118567619	Mass_loss
Schadler_and_Brandl	2005	Temperate	Forest	Leaf	20	6	3.148498926	0.223913069	Mass_loss
Schadler_and_Brandl	2005	Temperate	Forest	Leaf	20	6	1.097079571	0.115044795	Mass_loss
Schadler_and_Brandl	2005	Temperate	Forest	Leaf	20	6	-0.145212608	0.100263584	Mass_loss
Schadler_and_Brandl	2005	Temperate	Forest	Leaf	20	6	-1.125829493	0.115843651	Mass_loss
Schadler_and_Brandl	2005	Temperate	Forest	Leaf	20	6	-3.606824116	0.262614753	Mass_loss
Schadler_and_Brandl	2005	Temperate	Forest	Leaf	20	6	-4.16053025	0.31637515	Mass_loss
Schadler_and_Brandl	2005	Temperate	Forest	Leaf	20	6	0.254375316	0.100808835	Mass_loss
Schadler_and_Brandl	2005	Temperate	Forest	Leaf	20	6	-1.704949133	0.136335644	Mass_loss
Schadler_and_Brandl	2005	Temperate	Forest	Leaf	20	6	0.638892191	0.10510229	Mass_loss
Schadler_and_Brandl	2005	Temperate	Forest	Leaf	20	6	1.987664593	0.149385132	Mass_loss
Schadler_and_Brandl	2005	Temperate	Forest	Leaf	20	6	0.798568896	0.107971404	Mass_loss
Schadler_and_Brandl	2005	Temperate	Forest	Leaf	20	6	-0.31186922	0.10121578	Mass_loss
Schadler_and_Brandl	2005	Temperate	Forest	Leaf	20	6	-1.153292784	0.116626053	Mass_loss
Schadler_and_Brandl	2005	Temperate	Forest	Leaf	20	6	-2.953085708	0.20900894	Mass_loss
Schadler_and_Brandl	2005	Temperate	Forest	Leaf	20	6	-3.589518342	0.261058024	Mass_loss
Schadler_and_Brandl	2005	Temperate	Forest	Leaf	20	6	0.833118836	0.108676087	Mass_loss
Schadler_and_Brandl	2005	Temperate	Forest	Leaf	20	6	-1.533616816	0.129399757	Mass_loss
Schadler_and_Brandl	2005	Temperate	Forest	Leaf	20	6	1.616439485	0.132660958	Mass_loss
Schadler_and_Brandl	2005	Temperate	Forest	Leaf	20	6	3.423048321	0.246465748	Mass_loss
Schadler_and_Brandl	2005	Temperate	Forest	Leaf	20	6	1.355260287	0.122959131	Mass_loss
Schadler_and_Brandl	2005	Temperate	Forest	Leaf	20	6	0.319019456	0.101272168	Mass_loss
Schadler_and_Brandl	2005	Temperate	Forest	Leaf	20	6	-0.90663688	0.11027488	Mass_loss
Schadler_and_Brandl	2005	Temperate	Forest	Leaf	20	6	-3.048307301	0.216152218	Mass_loss
Schadler_and_Brandl	2005	Temperate	Forest	Leaf	20	6	-3.699047631	0.271036917	Mass_loss
Schadler_and_Brandl	2005	Temperate	Forest	Leaf	20	6	1.084682613	0.114706705	Mass_loss
Schadler_and_Brandl	2005	Temperate	Forest	Leaf	20	6	-0.490055201	0.103001926	Mass_loss
Schadler_and_Brandl	2005	Temperate	Forest	Leaf	20	6	1.604798769	0.132192239	Mass_loss
Schadler_and_Brandl	2005	Temperate	Forest	Leaf	20	6	2.824445834	0.199718678	Mass_loss
Schadler_and_Brandl	2005	Temperate	Forest	Leaf	20	6	1.51579225	0.128720327	Mass_loss
Schadler_and_Brandl	2005	Temperate	Forest	Leaf	20	6	0.723797314	0.106548532	Mass_loss
Schadler_and_Brandl	2005	Temperate	Forest	Leaf	20	6	-0.521426555	0.103398571	Mass_loss
Schadler_and_Brandl	2005	Temperate	Forest	Leaf	20	6	-1.777789608	0.139506699	Mass_loss
Schadler_and_Brandl	2005	Temperate	Forest	Leaf	20	6	-2.513288981	0.178957769	Mass_loss
Schadler_and_Brandl	2005	Temperate	Forest	Leaf	20	6	0.874930211	0.109568786	Mass_loss
Schadler_and_Brandl	2005	Temperate	Forest	Leaf	20	6	-0.82522914	0.108512539	Mass_loss
Schadler_and_Brandl	2005	Temperate	Forest	Leaf	20	6	1.382389736	0.123887517	Mass_loss
Schadler_and_Brandl	2005	Temperate	Forest	Leaf	20	6	2.663629004	0.188686493	Mass_loss
Schadler_and_Brandl	2005	Temperate	Forest	Leaf	20	6	1.33724507	0.122352805	Mass_loss
Schadler_and_Brandl	2005	Temperate	Forest	Leaf	20	6	0.46189757	0.102666867	Mass_loss
Schadler_and_Brandl	2005	Temperate	Forest	Leaf	20	6	-0.700175415	0.10612807	Mass_loss
Schadler_and_Brandl	2005	Temperate	Forest	Leaf	20	6	-2.127638647	0.156585578	Mass_loss
Schadler_and_Brandl	2005	Temperate	Forest	Leaf	20	6	-2.843523187	0.201070301	Mass_loss
Schadler_and_Brandl	2005	Temperate	Forest	Leaf	20	2	0.378123903	0.101787221	Mass_loss
Schadler_and_Brandl	2005	Temperate	Forest	Leaf	20	2	-0.548407711	0.103759388	Mass_loss
Schadler_and_Brandl	2005	Temperate	Forest	Leaf	20	2	1.630797803	0.133243768	Mass_loss
Schadler_and_Brandl	2005	Temperate	Forest	Leaf	20	2	2.33208204	0.167982583	Mass_loss
Schadler_and_Brandl	2005	Temperate	Forest	Leaf	20	2	0.363182243	0.101648767	Mass_loss
Schadler_and_Brandl	2005	Temperate	Forest	Leaf	20	2	-0.97771358	0.111949048	Mass_loss
Schadler_and_Brandl	2005	Temperate	Forest	Leaf	20	2	-1.837679265	0.142213314	Mass_loss
Schadler_and_Brandl	2005	Temperate	Forest	Leaf	20	2	-1.925187801	0.146329351	Mass_loss
Schadler_and_Brandl	2005	Temperate	Forest	Leaf	20	2	-1.579878572	0.131200204	Mass_loss
Schadler_and_Brandl	2005	Temperate	Forest	Leaf	20	2	2.832519062	0.200289553	Mass_loss
Schadler_and_Brandl	2005	Temperate	Forest	Leaf	20	2	1.618903535	0.132760608	Mass_loss
Schadler_and_Brandl	2005	Temperate	Forest	Leaf	20	2	5.900745032	0.535234899	Mass_loss
Schadler_and_Brandl	2005	Temperate	Forest	Leaf	20	2	9.287261599	1.17816535	Mass_loss
Schadler_and_Brandl	2005	Temperate	Forest	Leaf	20	2	2.730858535	0.193219854	Mass_loss
Schadler_and_Brandl	2005	Temperate	Forest	Leaf	20	2	0.938291738	0.111004892	Mass_loss
Schadler_and_Brandl	2005	Temperate	Forest	Leaf	20	2	-1.549988603	0.130030808	Mass_loss
Schadler_and_Brandl	2005	Temperate	Forest	Leaf	20	2	-1.945083738	0.147291884	Mass_loss
Schadler_and_Brandl	2005	Temperate	Forest	Leaf	20	2	-0.387233621	0.101874373	Mass_loss
Schadler_and_Brandl	2005	Temperate	Forest	Leaf	20	2	0.344356412	0.101482267	Mass_loss
Schadler_and_Brandl	2005	Temperate	Forest	Leaf	20	2	-1.10532541	0.115271803	Mass_loss
Schadler_and_Brandl	2005	Temperate	Forest	Leaf	20	2	2.312307247	0.16683456	Mass_loss
Schadler_and_Brandl	2005	Temperate	Forest	Leaf	20	2	3.727835924	0.273709508	Mass_loss
Schadler_and_Brandl	2005	Temperate	Forest	Leaf	20	2	0.321175091	0.101289418	Mass_loss
Schadler_and_Brandl	2005	Temperate	Forest	Leaf	20	2	-1.890825206	0.14469025	Mass_loss
Schadler_and_Brandl	2005	Temperate	Forest	Leaf	20	2	-4.000623282	0.300062333	Mass_loss
Schadler_and_Brandl	2005	Temperate	Forest	Leaf	20	2	-4.175147117	0.317898168	Mass_loss
Schadler_and_Brandl	2005	Temperate	Forest	Leaf	20	2	-3.347367539	0.240060868	Mass_loss
Schadler_and_Brandl	2005	Temperate	Forest	Leaf	20	2	-1.106859897	0.115314235	Mass_loss
Schadler_and_Brandl	2005	Temperate	Forest	Leaf	20	2	-2.791899526	0.197433787	Mass_loss
Schadler_and_Brandl	2005	Temperate	Forest	Leaf	20	2	0.661991188	0.105477904	Mass_loss
Schadler_and_Brandl	2005	Temperate	Forest	Leaf	20	2	1.8097343	0.140939228	Mass_loss
Schadler_and_Brandl	2005	Temperate	Forest	Leaf	20	2	-1.100024686	0.115125679	Mass_loss
Schadler_and_Brandl	2005	Temperate	Forest	Leaf	20	2	-3.729704665	0.273883711	Mass_loss
Schadler_and_Brandl	2005	Temperate	Forest	Leaf	20	2	-6.376832413	0.608299895	Mass_loss
Schadler_and_Brandl	2005	Temperate	Forest	Leaf	20	2	-6.551356247	0.636503358	Mass_loss
Schadler_and_Brandl	2005	Temperate	Forest	Leaf	20	2	-5.600158621	0.492022207	Mass_loss
Schadler_and_Brandl	2005	Temperate	Forest	Leaf	20	2	1.223677344	0.118717328	Mass_loss
Schadler_and_Brandl	2005	Temperate	Forest	Leaf	20	2	0.177611649	0.100394324	Mass_loss
Schadler_and_Brandl	2005	Temperate	Forest	Leaf	20	2	2.833673884	0.200371346	Mass_loss
Schadler_and_Brandl	2005	Temperate	Forest	Leaf	20	2	3.855293291	0.285791079	Mass_loss
Schadler_and_Brandl	2005	Temperate	Forest	Leaf	20	2	1.193225222	0.11779733	Mass_loss
Schadler_and_Brandl	2005	Temperate	Forest	Leaf	20	2	-0.32686822	0.101335535	Mass_loss
Schadler_and_Brandl	2005	Temperate	Forest	Leaf	20	2	-1.396870494	0.12439059	Mass_loss
Schadler_and_Brandl	2005	Temperate	Forest	Leaf	20	2	-1.511802877	0.128569349	Mass_loss
Schadler_and_Brandl	2005	Temperate	Forest	Leaf	20	2	-1.061826724	0.11409345	Mass_loss
Schadler_and_Brandl	2005	Temperate	Forest	Leaf	20	4	2.097609274	0.154999558	Mass_loss
Schadler_and_Brandl	2005	Temperate	Forest	Leaf	20	4	0.778822368	0.107582054	Mass_loss
Schadler_and_Brandl	2005	Temperate	Forest	Leaf	20	4	4.741837172	0.381062747	Mass_loss
Schadler_and_Brandl	2005	Temperate	Forest	Leaf	20	4	7.231845028	0.753744781	Mass_loss
Schadler_and_Brandl	2005	Temperate	Forest	Leaf	20	4	2.024954047	0.151255486	Mass_loss
Schadler_and_Brandl	2005	Temperate	Forest	Leaf	20	4	0.038410278	0.100018442	Mass_loss
Schadler_and_Brandl	2005	Temperate	Forest	Leaf	20	4	-2.314385506	0.166954753	Mass_loss
Schadler_and_Brandl	2005	Temperate	Forest	Leaf	20	4	-2.580642245	0.18324643	Mass_loss
Schadler_and_Brandl	2005	Temperate	Forest	Leaf	20	4	-1.422069035	0.125278504	Mass_loss
Schadler_and_Brandl	2005	Temperate	Forest	Leaf	20	4	0.298328655	0.1011125	Mass_loss
Schadler_and_Brandl	2005	Temperate	Forest	Leaf	20	4	-0.484077899	0.102929143	Mass_loss
Schadler_and_Brandl	2005	Temperate	Forest	Leaf	20	4	1.34305585	0.122547488	Mass_loss
Schadler_and_Brandl	2005	Temperate	Forest	Leaf	20	4	1.896694863	0.144968143	Mass_loss
Schadler_and_Brandl	2005	Temperate	Forest	Leaf	20	4	0.286605949	0.101026787	Mass_loss
Schadler_and_Brandl	2005	Temperate	Forest	Leaf	20	4	-0.83567308	0.108729369	Mass_loss
Schadler_and_Brandl	2005	Temperate	Forest	Leaf	20	4	-1.510698377	0.12852762	Mass_loss
Schadler_and_Brandl	2005	Temperate	Forest	Leaf	20	4	-1.581342546	0.131258053	Mass_loss
Schadler_and_Brandl	2005	Temperate	Forest	Leaf	20	4	-1.30849044	0.12140184	Mass_loss
Schadler_and_Brandl	2005	Temperate	Forest	Leaf	20	4	0.85319547	0.109099281	Mass_loss
Schadler_and_Brandl	2005	Temperate	Forest	Leaf	20	4	-0.210397978	0.100553341	Mass_loss
Schadler_and_Brandl	2005	Temperate	Forest	Leaf	20	4	2.399754879	0.171985293	Mass_loss
Schadler_and_Brandl	2005	Temperate	Forest	Leaf	20	4	3.355348507	0.240729545	Mass_loss
Schadler_and_Brandl	2005	Temperate	Forest	Leaf	20	4	0.82853897	0.10858096	Mass_loss
Schadler_and_Brandl	2005	Temperate	Forest	Leaf	20	4	-0.723331452	0.106540105	Mass_loss
Schadler_and_Brandl	2005	Temperate	Forest	Leaf	20	4	-1.813784882	0.141122695	Mass_loss
Schadler_and_Brandl	2005	Temperate	Forest	Leaf	20	4	-1.925534661	0.146346047	Mass_loss
Schadler_and_Brandl	2005	Temperate	Forest	Leaf	20	4	-1.479170416	0.127349314	Mass_loss
Schadler_and_Brandl	2005	Temperate	Forest	Leaf	20	4	1.318752862	0.121738864	Mass_loss
Schadler_and_Brandl	2005	Temperate	Forest	Leaf	20	4	0.334928954	0.101402218	Mass_loss
Schadler_and_Brandl	2005	Temperate	Forest	Leaf	20	4	2.841165483	0.200902766	Mass_loss
Schadler_and_Brandl	2005	Temperate	Forest	Leaf	20	4	3.782155926	0.278808793	Mass_loss
Schadler_and_Brandl	2005	Temperate	Forest	Leaf	20	4	1.289281128	0.120778073	Mass_loss
Schadler_and_Brandl	2005	Temperate	Forest	Leaf	20	4	-0.131313356	0.10021554	Mass_loss
Schadler_and_Brandl	2005	Temperate	Forest	Leaf	20	4	-1.091429067	0.114890218	Mass_loss
Schadler_and_Brandl	2005	Temperate	Forest	Leaf	20	4	-1.197313977	0.117919509	Mass_loss
Schadler_and_Brandl	2005	Temperate	Forest	Leaf	20	4	-0.79014996	0.107804212	Mass_loss
Schadler_and_Brandl	2005	Temperate	Forest	Leaf	20	4	0.337675592	0.10142531	Mass_loss
Schadler_and_Brandl	2005	Temperate	Forest	Leaf	20	4	-0.891260877	0.109929324	Mass_loss
Schadler_and_Brandl	2005	Temperate	Forest	Leaf	20	4	2.000131667	0.150006584	Mass_loss
Schadler_and_Brandl	2005	Temperate	Forest	Leaf	20	4	3.059464505	0.217004038	Mass_loss
Schadler_and_Brandl	2005	Temperate	Forest	Leaf	20	4	0.318134538	0.10126512	Mass_loss
Schadler_and_Brandl	2005	Temperate	Forest	Leaf	20	4	-1.508802994	0.128456081	Mass_loss
Schadler_and_Brandl	2005	Temperate	Forest	Leaf	20	4	-2.92333753	0.206823779	Mass_loss
Schadler_and_Brandl	2005	Temperate	Forest	Leaf	20	4	-3.053041926	0.216513313	Mass_loss
Schadler_and_Brandl	2005	Temperate	Forest	Leaf	20	4	-2.497656855	0.177978622	Mass_loss
Schadler_and_Brandl	2005	Temperate	Forest	Leaf	20	6	0.413218954	0.102134374	Mass_loss
Schadler_and_Brandl	2005	Temperate	Forest	Leaf	20	6	-0.543107486	0.103687072	Mass_loss
Schadler_and_Brandl	2005	Temperate	Forest	Leaf	20	6	1.71295104	0.136677516	Mass_loss
Schadler_and_Brandl	2005	Temperate	Forest	Leaf	20	6	2.450861799	0.175084044	Mass_loss
Schadler_and_Brandl	2005	Temperate	Forest	Leaf	20	6	0.397328613	0.101973375	Mass_loss
Schadler_and_Brandl	2005	Temperate	Forest	Leaf	20	6	-0.989431953	0.112237195	Mass_loss
Schadler_and_Brandl	2005	Temperate	Forest	Leaf	20	6	-1.892894518	0.144788121	Mass_loss
Schadler_and_Brandl	2005	Temperate	Forest	Leaf	20	6	-1.984372692	0.149221687	Mass_loss
Schadler_and_Brandl	2005	Temperate	Forest	Leaf	20	6	-1.621719945	0.132874695	Mass_loss
Schadler_and_Brandl	2005	Temperate	Forest	Leaf	20	6	0.153279975	0.100293684	Mass_loss
Schadler_and_Brandl	2005	Temperate	Forest	Leaf	20	6	-1.296010917	0.120995554	Mass_loss
Schadler_and_Brandl	2005	Temperate	Forest	Leaf	20	6	2.054618892	0.152768235	Mass_loss
Schadler_and_Brandl	2005	Temperate	Forest	Leaf	20	6	3.382766158	0.243038836	Mass_loss
Schadler_and_Brandl	2005	Temperate	Forest	Leaf	20	6	0.134396199	0.100225779	Mass_loss
Schadler_and_Brandl	2005	Temperate	Forest	Leaf	20	6	-2.075673612	0.153855262	Mass_loss
Schadler_and_Brandl	2005	Temperate	Forest	Leaf	20	6	-4.131103103	0.313325161	Mass_loss
Schadler_and_Brandl	2005	Temperate	Forest	Leaf	20	6	-4.298406344	0.330953714	Mass_loss
Schadler_and_Brandl	2005	Temperate	Forest	Leaf	20	6	-3.503894688	0.253465975	Mass_loss
Schadler_and_Brandl	2005	Temperate	Forest	Leaf	20	6	1.099627769	0.115114765	Mass_loss
Schadler_and_Brandl	2005	Temperate	Forest	Leaf	20	6	-0.440203947	0.102422244	Mass_loss
Schadler_and_Brandl	2005	Temperate	Forest	Leaf	20	6	3.55911566	0.258341304	Mass_loss
Schadler_and_Brandl	2005	Temperate	Forest	Leaf	20	6	5.755400296	0.514057907	Mass_loss
Schadler_and_Brandl	2005	Temperate	Forest	Leaf	20	6	1.052976104	0.113859483	Mass_loss
Schadler_and_Brandl	2005	Temperate	Forest	Leaf	20	6	-1.344359714	0.122591288	Mass_loss
Schadler_and_Brandl	2005	Temperate	Forest	Leaf	20	6	-4.526364573	0.356099703	Mass_loss
Schadler_and_Brandl	2005	Temperate	Forest	Leaf	20	6	-4.792621313	0.387115238	Mass_loss
Schadler_and_Brandl	2005	Temperate	Forest	Leaf	20	6	-3.391087698	0.243743447	Mass_loss
Schadler_and_Brandl	2005	Temperate	Forest	Leaf	20	6	1.293745731	0.120922225	Mass_loss
Schadler_and_Brandl	2005	Temperate	Forest	Leaf	20	6	-0.321309099	0.101290494	Mass_loss
Schadler_and_Brandl	2005	Temperate	Forest	Leaf	20	6	4.029195598	0.302930215	Mass_loss
Schadler_and_Brandl	2005	Temperate	Forest	Leaf	20	6	6.820087198	0.681419867	Mass_loss
Schadler_and_Brandl	2005	Temperate	Forest	Leaf	20	6	1.236974249	0.119126316	Mass_loss
Schadler_and_Brandl	2005	Temperate	Forest	Leaf	20	6	-1.328043691	0.122046251	Mass_loss
Schadler_and_Brandl	2005	Temperate	Forest	Leaf	20	6	-6.321522147	0.599520528	Mass_loss
Schadler_and_Brandl	2005	Temperate	Forest	Leaf	20	6	-6.716617281	0.663911846	Mass_loss
Schadler_and_Brandl	2005	Temperate	Forest	Leaf	20	6	-4.186963526	0.319133295	Mass_loss
Schadler_and_Brandl	2005	Temperate	Forest	Leaf	20	6	1.573144431	0.130934793	Mass_loss
Schadler_and_Brandl	2005	Temperate	Forest	Leaf	20	6	0.07168342	0.100064231	Mass_loss
Schadler_and_Brandl	2005	Temperate	Forest	Leaf	20	6	4.273763389	0.328313169	Mass_loss
Schadler_and_Brandl	2005	Temperate	Forest	Leaf	20	6	6.940918852	0.702204431	Mass_loss
Schadler_and_Brandl	2005	Temperate	Forest	Leaf	20	6	1.510458766	0.128518571	Mass_loss
Schadler_and_Brandl	2005	Temperate	Forest	Leaf	20	6	-0.827523927	0.108559948	Mass_loss
Schadler_and_Brandl	2005	Temperate	Forest	Leaf	20	6	-4.483909191	0.35131802	Mass_loss
Schadler_and_Brandl	2005	Temperate	Forest	Leaf	20	6	-4.815107029	0.389815696	Mass_loss
Schadler_and_Brandl	2005	Temperate	Forest	Leaf	20	6	-3.03013825	0.214771723	Mass_loss
Schadler_and_Brandl	2005	Temperate	Forest	Leaf	20	2	-0.178478674	0.100398183	Mass_loss
Schadler_and_Brandl	2005	Temperate	Forest	Leaf	20	2	-3.402410129	0.244704934	Mass_loss
Schadler_and_Brandl	2005	Temperate	Forest	Leaf	20	2	0.31233768	0.101219435	Mass_loss
Schadler_and_Brandl	2005	Temperate	Forest	Leaf	20	2	3.636988841	0.265346098	Mass_loss
Schadler_and_Brandl	2005	Temperate	Forest	Leaf	20	2	-0.670369772	0.105617445	Mass_loss
Schadler_and_Brandl	2005	Temperate	Forest	Leaf	20	2	0.107445334	0.100144306	Mass_loss
Schadler_and_Brandl	2005	Temperate	Forest	Leaf	20	2	-3.77036199	0.277695369	Mass_loss
Schadler_and_Brandl	2005	Temperate	Forest	Leaf	20	2	-10.13243953	1.383329136	Mass_loss
Schadler_and_Brandl	2005	Temperate	Forest	Leaf	20	2	-10.15248785	1.38841262	Mass_loss
Schadler_and_Brandl	2005	Temperate	Forest	Leaf	20	2	2.775174283	0.196269904	Mass_loss
Schadler_and_Brandl	2005	Temperate	Forest	Leaf	20	2	0.790844593	0.10781794	Mass_loss
Schadler_and_Brandl	2005	Temperate	Forest	Leaf	20	2	3.130138435	0.222472083	Mass_loss
Schadler_and_Brandl	2005	Temperate	Forest	Leaf	20	2	5.548571446	0.484833064	Mass_loss
Schadler_and_Brandl	2005	Temperate	Forest	Leaf	20	2	1.44477193	0.126092074	Mass_loss
Schadler_and_Brandl	2005	Temperate	Forest	Leaf	20	2	2.009219293	0.150462027	Mass_loss
Schadler_and_Brandl	2005	Temperate	Forest	Leaf	20	2	0.177482076	0.100393749	Mass_loss
Schadler_and_Brandl	2005	Temperate	Forest	Leaf	20	2	-1.187914684	0.117639266	Mass_loss
Schadler_and_Brandl	2005	Temperate	Forest	Leaf	20	2	-2.340531958	0.168476123	Mass_loss
Schadler_and_Brandl	2005	Temperate	Forest	Leaf	20	2	2.539744655	0.180628786	Mass_loss
Schadler_and_Brandl	2005	Temperate	Forest	Leaf	20	2	0.04383187	0.100024015	Mass_loss
Schadler_and_Brandl	2005	Temperate	Forest	Leaf	20	2	2.976263267	0.210726788	Mass_loss
Schadler_and_Brandl	2005	Temperate	Forest	Leaf	20	2	6.025272656	0.553798882	Mass_loss
Schadler_and_Brandl	2005	Temperate	Forest	Leaf	20	2	1.038075549	0.113470011	Mass_loss
Schadler_and_Brandl	2005	Temperate	Forest	Leaf	20	2	1.669067872	0.134822345	Mass_loss
Schadler_and_Brandl	2005	Temperate	Forest	Leaf	20	2	-0.654777919	0.105359177	Mass_loss
Schadler_and_Brandl	2005	Temperate	Forest	Leaf	20	2	-3.099977207	0.220123234	Mass_loss
Schadler_and_Brandl	2005	Temperate	Forest	Leaf	20	2	-4.411777814	0.343297293	Mass_loss
Schadler_and_Brandl	2005	Temperate	Forest	Leaf	20	2	-0.826501661	0.108538812	Mass_loss
Schadler_and_Brandl	2005	Temperate	Forest	Leaf	20	2	-3.824228195	0.282809016	Mass_loss
Schadler_and_Brandl	2005	Temperate	Forest	Leaf	20	2	-0.371925747	0.10172911	Mass_loss
Schadler_and_Brandl	2005	Temperate	Forest	Leaf	20	2	2.638667598	0.187032084	Mass_loss
Schadler_and_Brandl	2005	Temperate	Forest	Leaf	20	2	-1.054118334	0.113889568	Mass_loss
Schadler_and_Brandl	2005	Temperate	Forest	Leaf	20	2	-0.268287528	0.100899727	Mass_loss
Schadler_and_Brandl	2005	Temperate	Forest	Leaf	20	2	-4.153170847	0.315610351	Mass_loss
Schadler_and_Brandl	2005	Temperate	Forest	Leaf	20	2	-9.076727551	1.129837288	Mass_loss
Schadler_and_Brandl	2005	Temperate	Forest	Leaf	20	2	-9.570365726	1.244898752	Mass_loss
Schadler_and_Brandl	2005	Temperate	Forest	Leaf	20	2	0.218259306	0.100595464	Mass_loss
Schadler_and_Brandl	2005	Temperate	Forest	Leaf	20	2	-2.520332507	0.179400949	Mass_loss
Schadler_and_Brandl	2005	Temperate	Forest	Leaf	20	2	0.654777919	0.105359177	Mass_loss
Schadler_and_Brandl	2005	Temperate	Forest	Leaf	20	2	3.585975421	0.260740247	Mass_loss
Schadler_and_Brandl	2005	Temperate	Forest	Leaf	20	2	-0.407815394	0.102078917	Mass_loss
Schadler_and_Brandl	2005	Temperate	Forest	Leaf	20	2	0.322302761	0.101298488	Mass_loss
Schadler_and_Brandl	2005	Temperate	Forest	Leaf	20	2	-2.976263267	0.210726788	Mass_loss
Schadler_and_Brandl	2005	Temperate	Forest	Leaf	20	2	-6.655833414	0.653751481	Mass_loss
Schadler_and_Brandl	2005	Temperate	Forest	Leaf	20	2	-7.521283863	0.807121387	Mass_loss
Schadler_and_Brandl	2005	Temperate	Forest	Leaf	20	4	2.319608152	0.167257275	Mass_loss
Schadler_and_Brandl	2005	Temperate	Forest	Leaf	20	4	0.21617745	0.100584159	Mass_loss
Schadler_and_Brandl	2005	Temperate	Forest	Leaf	20	4	2.689400756	0.190410955	Mass_loss
Schadler_and_Brandl	2005	Temperate	Forest	Leaf	20	4	5.204949925	0.438643797	Mass_loss
Schadler_and_Brandl	2005	Temperate	Forest	Leaf	20	4	1.082016414	0.114634494	Mass_loss
Schadler_and_Brandl	2005	Temperate	Forest	Leaf	20	4	1.676621836	0.13513826	Mass_loss
Schadler_and_Brandl	2005	Temperate	Forest	Leaf	20	4	-0.386601359	0.101868258	Mass_loss
Schadler_and_Brandl	2005	Temperate	Forest	Leaf	20	4	-2.016266006	0.150816608	Mass_loss
Schadler_and_Brandl	2005	Temperate	Forest	Leaf	20	4	-3.174355808	0.225956685	Mass_loss
Schadler_and_Brandl	2005	Temperate	Forest	Leaf	20	4	0.387422654	0.101876204	Mass_loss
Schadler_and_Brandl	2005	Temperate	Forest	Leaf	20	4	-1.659095454	0.134407472	Mass_loss
Schadler_and_Brandl	2005	Temperate	Forest	Leaf	20	4	0.728354589	0.106631255	Mass_loss
Schadler_and_Brandl	2005	Temperate	Forest	Leaf	20	4	2.969048334	0.2101906	Mass_loss
Schadler_and_Brandl	2005	Temperate	Forest	Leaf	20	4	-0.210181153	0.100552201	Mass_loss
Schadler_and_Brandl	2005	Temperate	Forest	Leaf	20	4	0.438567388	0.102404267	Mass_loss
Schadler_and_Brandl	2005	Temperate	Forest	Leaf	20	4	-2.107579236	0.155523628	Mass_loss
Schadler_and_Brandl	2005	Temperate	Forest	Leaf	20	4	-3.940417014	0.294086078	Mass_loss
Schadler_and_Brandl	2005	Temperate	Forest	Leaf	20	4	-4.879056561	0.397564912	Mass_loss
Schadler_and_Brandl	2005	Temperate	Forest	Leaf	20	4	1.003567879	0.112589356	Mass_loss
Schadler_and_Brandl	2005	Temperate	Forest	Leaf	20	4	-0.519037775	0.103367503	Mass_loss
Schadler_and_Brandl	2005	Temperate	Forest	Leaf	20	4	1.266407085	0.120047336	Mass_loss
Schadler_and_Brandl	2005	Temperate	Forest	Leaf	20	4	2.978409473	0.210886537	Mass_loss
Schadler_and_Brandl	2005	Temperate	Forest	Leaf	20	4	0.381146693	0.10181591	Mass_loss
Schadler_and_Brandl	2005	Temperate	Forest	Leaf	20	4	0.921496029	0.110614437	Mass_loss
Schadler_and_Brandl	2005	Temperate	Forest	Leaf	20	4	-0.919937222	0.110578556	Mass_loss
Schadler_and_Brandl	2005	Temperate	Forest	Leaf	20	4	-1.96003691	0.148021809	Mass_loss
Schadler_and_Brandl	2005	Temperate	Forest	Leaf	20	4	-2.738230914	0.193723857	Mass_loss
Schadler_and_Brandl	2005	Temperate	Forest	Leaf	20	4	1.865856059	0.143517735	Mass_loss
Schadler_and_Brandl	2005	Temperate	Forest	Leaf	20	4	-0.583763441	0.104259747	Mass_loss
Schadler_and_Brandl	2005	Temperate	Forest	Leaf	20	4	2.284721705	0.165249416	Mass_loss
Schadler_and_Brandl	2005	Temperate	Forest	Leaf	20	4	5.160206477	0.432846636	Mass_loss
Schadler_and_Brandl	2005	Temperate	Forest	Leaf	20	4	0.656465761	0.105386841	Mass_loss
Schadler_and_Brandl	2005	Temperate	Forest	Leaf	20	4	1.304978706	0.121287118	Mass_loss
Schadler_and_Brandl	2005	Temperate	Forest	Leaf	20	4	-1.199478895	0.11798437	Mass_loss
Schadler_and_Brandl	2005	Temperate	Forest	Leaf	20	4	-3.659265518	0.267377802	Mass_loss
Schadler_and_Brandl	2005	Temperate	Forest	Leaf	20	4	-4.848207998	0.39381401	Mass_loss
Schadler_and_Brandl	2005	Temperate	Forest	Leaf	20	4	0.691001344	0.105968536	Mass_loss
Schadler_and_Brandl	2005	Temperate	Forest	Leaf	20	4	-1.025703213	0.113150839	Mass_loss
Schadler_and_Brandl	2005	Temperate	Forest	Leaf	20	4	0.983348067	0.112087168	Mass_loss
Schadler_and_Brandl	2005	Temperate	Forest	Leaf	20	4	2.892249404	0.204563833	Mass_loss
Schadler_and_Brandl	2005	Temperate	Forest	Leaf	20	4	0.08134992	0.100082723	Mass_loss
Schadler_and_Brandl	2005	Temperate	Forest	Leaf	20	4	0.667977996	0.105577433	Mass_loss
Schadler_and_Brandl	2005	Temperate	Forest	Leaf	20	4	-1.448445126	0.126224916	Mass_loss
Schadler_and_Brandl	2005	Temperate	Forest	Leaf	20	4	-2.744759635	0.194171318	Mass_loss
Schadler_and_Brandl	2005	Temperate	Forest	Leaf	20	4	-3.592089259	0.261288816	Mass_loss
Schadler_and_Brandl	2005	Temperate	Forest	Leaf	20	6	0.343845475	0.101477871	Mass_loss
Schadler_and_Brandl	2005	Temperate	Forest	Leaf	20	6	-1.535296437	0.129464189	Mass_loss
Schadler_and_Brandl	2005	Temperate	Forest	Leaf	20	6	0.659037161	0.105429125	Mass_loss
Schadler_and_Brandl	2005	Temperate	Forest	Leaf	20	6	2.718108079	0.192351394	Mass_loss
Schadler_and_Brandl	2005	Temperate	Forest	Leaf	20	6	-0.212241584	0.100563081	Mass_loss
Schadler_and_Brandl	2005	Temperate	Forest	Leaf	20	6	0.412501706	0.102126971	Mass_loss
Schadler_and_Brandl	2005	Temperate	Forest	Leaf	20	6	-1.962784588	0.148156542	Mass_loss
Schadler_and_Brandl	2005	Temperate	Forest	Leaf	20	6	-3.52537481	0.255353344	Mass_loss
Schadler_and_Brandl	2005	Temperate	Forest	Leaf	20	6	-4.41049681	0.343156026	Mass_loss
Schadler_and_Brandl	2005	Temperate	Forest	Leaf	20	6	0.401153054	0.102011547	Mass_loss
Schadler_and_Brandl	2005	Temperate	Forest	Leaf	20	6	-1.475088733	0.127198585	Mass_loss
Schadler_and_Brandl	2005	Temperate	Forest	Leaf	20	6	0.71634474	0.106414372	Mass_loss
Schadler_and_Brandl	2005	Temperate	Forest	Leaf	20	6	2.776877983	0.196388142	Mass_loss
Schadler_and_Brandl	2005	Temperate	Forest	Leaf	20	6	-0.169793267	0.100360372	Mass_loss
Schadler_and_Brandl	2005	Temperate	Forest	Leaf	20	6	0.452745775	0.102562234	Mass_loss
Schadler_and_Brandl	2005	Temperate	Forest	Leaf	20	6	-1.905477008	0.145385533	Mass_loss
Schadler_and_Brandl	2005	Temperate	Forest	Leaf	20	6	-3.45692093	0.249378779	Mass_loss
Schadler_and_Brandl	2005	Temperate	Forest	Leaf	20	6	-4.345156116	0.336004771	Mass_loss
Schadler_and_Brandl	2005	Temperate	Forest	Leaf	20	6	1.523147803	0.12899974	Mass_loss
Schadler_and_Brandl	2005	Temperate	Forest	Leaf	20	6	-0.959039938	0.11149697	Mass_loss
Schadler_and_Brandl	2005	Temperate	Forest	Leaf	20	6	1.942013449	0.147142703	Mass_loss
Schadler_and_Brandl	2005	Temperate	Forest	Leaf	20	6	4.801582089	0.388189882	Mass_loss
Schadler_and_Brandl	2005	Temperate	Forest	Leaf	20	6	0.437643841	0.102394152	Mass_loss
Schadler_and_Brandl	2005	Temperate	Forest	Leaf	20	6	1.100721169	0.115144839	Mass_loss
Schadler_and_Brandl	2005	Temperate	Forest	Leaf	20	6	-1.542187151	0.129729265	Mass_loss
Schadler_and_Brandl	2005	Temperate	Forest	Leaf	20	6	-4.15825627	0.31613869	Mass_loss
Schadler_and_Brandl	2005	Temperate	Forest	Leaf	20	6	-5.293451589	0.450257872	Mass_loss
Schadler_and_Brandl	2005	Temperate	Forest	Leaf	20	6	1.088844005	0.114819766	Mass_loss
Schadler_and_Brandl	2005	Temperate	Forest	Leaf	20	6	-0.752596292	0.107080015	Mass_loss
Schadler_and_Brandl	2005	Temperate	Forest	Leaf	20	6	1.40403569	0.124641453	Mass_loss
Schadler_and_Brandl	2005	Temperate	Forest	Leaf	20	6	3.482116836	0.251564221	Mass_loss
Schadler_and_Brandl	2005	Temperate	Forest	Leaf	20	6	0.339586535	0.101441488	Mass_loss
Schadler_and_Brandl	2005	Temperate	Forest	Leaf	20	6	0.935674601	0.110943587	Mass_loss
Schadler_and_Brandl	2005	Temperate	Forest	Leaf	20	6	-1.217786058	0.118537536	Mass_loss
Schadler_and_Brandl	2005	Temperate	Forest	Leaf	20	6	-2.635474372	0.186821565	Mass_loss
Schadler_and_Brandl	2005	Temperate	Forest	Leaf	20	6	-3.561067794	0.258515048	Mass_loss
Schadler_and_Brandl	2005	Temperate	Forest	Leaf	20	6	1.865856059	0.143517735	Mass_loss
Schadler_and_Brandl	2005	Temperate	Forest	Leaf	20	6	-0.583763441	0.104259747	Mass_loss
Schadler_and_Brandl	2005	Temperate	Forest	Leaf	20	6	2.284721705	0.165249416	Mass_loss
Schadler_and_Brandl	2005	Temperate	Forest	Leaf	20	6	5.160206477	0.432846636	Mass_loss
Schadler_and_Brandl	2005	Temperate	Forest	Leaf	20	6	0.656465761	0.105386841	Mass_loss
Schadler_and_Brandl	2005	Temperate	Forest	Leaf	20	6	1.304978706	0.121287118	Mass_loss
Schadler_and_Brandl	2005	Temperate	Forest	Leaf	20	6	-1.199478895	0.11798437	Mass_loss
Schadler_and_Brandl	2005	Temperate	Forest	Leaf	20	6	-3.659265518	0.267377802	Mass_loss
Schadler_and_Brandl	2005	Temperate	Forest	Leaf	20	6	-4.848207998	0.39381401	Mass_loss
Schadler_et_al	2005	None	Microcosm_aquatic	Leaf	5	4	3.556112289	1.032296731	Mass_loss
Schadler_et_al	2005	None	Microcosm_aquatic	Leaf	5	4	7.759014014	3.410114924	Mass_loss
Schadler_et_al	2005	None	Microcosm_aquatic	Leaf	5	4	-7.759980417	3.410864804	Mass_loss
Schadler_et_al	2005	None	Microcosm_aquatic	Leaf	5	4	-0.806009132	0.432482536	Mass_loss
Zimmer_et_al	2005	None	Microcosm_terrestrial	Leaf	7	2	0.568989065	0.297276734	Mass_loss
Zimmer_et_al	2005	None	Microcosm_terrestrial	Leaf	7	2	-0.616899734	0.299305903	Mass_loss
Zimmer_et_al	2005	None	Microcosm_terrestrial	Leaf	7	2	1.293403362	0.345460438	Mass_loss
Zimmer_et_al	2005	None	Microcosm_terrestrial	Leaf	7	2	-0.22681391	0.287551591	Mass_loss
Zimmer_et_al	2005	None	Microcosm_terrestrial	Leaf	7	2	2.238997623	0.464753941	Mass_loss
Zimmer_et_al	2005	None	Microcosm_terrestrial	Leaf	7	2	-0.453902719	0.293072417	Mass_loss
Zimmer_et_al	2005	None	Microcosm_terrestrial	Leaf	7	2	1.206754195	0.337723417	Mass_loss
Zimmer_et_al	2005	None	Microcosm_terrestrial	Leaf	7	2	-0.938393612	0.317163663	Mass_loss
Zimmer_et_al	2005	None	Microcosm_terrestrial	Leaf	7	2	1.078848922	0.327282678	Mass_loss
Zimmer_et_al	2005	None	Microcosm_terrestrial	Leaf	7	2	0.27012272	0.288320224	Mass_loss
Zimmer_et_al	2005	None	Microcosm_terrestrial	Leaf	7	2	2.15137376	0.451014609	Mass_loss
Zimmer_et_al	2005	None	Microcosm_terrestrial	Leaf	7	2	-0.417892235	0.291951211	Mass_loss
Zimmer_et_al	2005	None	Microcosm_terrestrial	Leaf	7	2	1.299561606	0.346030727	Mass_loss
Zimmer_et_al	2005	None	Microcosm_terrestrial	Leaf	7	2	-0.396452136	0.291327653	Mass_loss
Zimmer_et_al	2005	None	Microcosm_terrestrial	Leaf	7	2	5.045488576	1.194891249	Mass_loss
Zimmer_et_al	2005	None	Microcosm_terrestrial	Leaf	7	2	-2.223852603	0.462340014	Mass_loss
Zimmer_et_al	2005	None	Microcosm_terrestrial	Leaf	7	2	1.751268852	0.39524795	Mass_loss
Zimmer_et_al	2005	None	Microcosm_terrestrial	Leaf	7	2	-0.422408976	0.292086762	Mass_loss
Zimmer_et_al	2005	None	Microcosm_terrestrial	Leaf	7	2	0.603370101	0.298716267	Mass_loss
Zimmer_et_al	2005	None	Microcosm_terrestrial	Leaf	7	2	-0.454344945	0.293086762	Mass_loss
Zimmer_et_al	2005	None	Microcosm_terrestrial	Leaf	7	2	2.896936217	0.585437123	Mass_loss
Zimmer_et_al	2005	None	Microcosm_terrestrial	Leaf	7	2	0.132287442	0.286339285	Mass_loss
Zimmer_et_al	2005	None	Microcosm_terrestrial	Leaf	7	2	4.162734199	0.904584143	Mass_loss
Zimmer_et_al	2005	None	Microcosm_terrestrial	Leaf	7	2	-0.332770209	0.289669143	Mass_loss
Zimmer_et_al	2005	None	Microcosm_terrestrial	Leaf	7	2	2.158024161	0.452038153	Mass_loss
Zimmer_et_al	2005	None	Microcosm_terrestrial	Leaf	7	2	-0.101888588	0.286085046	Mass_loss
Zimmer_et_al	2005	None	Microcosm_terrestrial	Leaf	7	2	1.623995289	0.379905739	Mass_loss
Zimmer_et_al	2005	None	Microcosm_terrestrial	Leaf	7	2	-1.321527427	0.348086955	Mass_loss
Zimmer_et_al	2005	None	Microcosm_terrestrial	Leaf	7	2	9.826368269	3.734196905	Mass_loss
Zimmer_et_al	2005	None	Microcosm_terrestrial	Leaf	7	2	0.117615138	0.286208333	Mass_loss
Zimmer_et_al	2005	None	Microcosm_terrestrial	Leaf	7	2	2.142825247	0.449703573	Mass_loss
Zimmer_et_al	2005	None	Microcosm_terrestrial	Leaf	7	2	-1.904546591	0.415260633	Mass_loss
Sariyildiz_et_al	2005	Boreal	Forest	Leaf	3	2	0.606036829	0.697273386	k
Sariyildiz_et_al	2005	Boreal	Forest	Leaf	3	2	0.599352415	0.696601943	k
Sariyildiz_et_al	2005	Boreal	Forest	Leaf	3	2	1.007250979	0.751212878	k
Sariyildiz_et_al	2005	Boreal	Forest	Leaf	3	2	1.121683055	0.771514406	k
Sariyildiz_et_al	2005	Boreal	Forest	Leaf	3	2	0.343963143	0.676525887	k
Sariyildiz_et_al	2005	Boreal	Forest	Leaf	3	2	0.113126875	0.667733141	k
Sariyildiz_et_al	2005	Boreal	Forest	Leaf	3	2	0.339380624	0.676264934	k
Sariyildiz_et_al	2005	Boreal	Forest	Leaf	3	2	0.169382204	0.669057528	k
Sariyildiz_et_al	2005	Boreal	Forest	Leaf	3	2	0.671500653	0.704242761	k
Sariyildiz_et_al	2005	Boreal	Forest	Leaf	3	2	0.640961746	0.700902663	k
Sariyildiz_et_al	2005	Boreal	Forest	Leaf	3	2	0.125678841	0.667982931	k
Sariyildiz_et_al	2005	Boreal	Forest	Leaf	3	2	-0.15352933	0.668630938	k
Sariyildiz_et_al	2005	Boreal	Forest	Leaf	3	2	0.74217214	0.71256829	k
Sariyildiz_et_al	2005	Boreal	Forest	Leaf	3	2	0.770910683	0.71619194	k
Sariyildiz_et_al	2005	Boreal	Forest	Leaf	3	2	1.124007633	0.77194943	k
Sariyildiz_et_al	2005	Boreal	Forest	Leaf	3	2	1.209749449	0.788624477	k
Sariyildiz_et_al	2005	Boreal	Forest	Leaf	3	2	0.474572712	0.685434938	k
Sariyildiz_et_al	2005	Boreal	Forest	Leaf	3	2	0.280207849	0.673209703	k
Moore_and_Fairweather	2006	Temperate	Seagrass	Leaf	5	2	-0.042068295	0.400088487	Mass_loss
Moore_and_Fairweather	2006	Temperate	Seagrass	Leaf	5	2	-0.387891713	0.407522999	Mass_loss
Moore_and_Fairweather	2006	Temperate	Seagrass	Leaf	5	2	-1.412670724	0.499781929	Mass_loss
Moore_and_Fairweather	2006	Temperate	Seagrass	Leaf	5	2	0.25049829	0.40313747	Mass_loss
Moore_and_Fairweather	2006	Temperate	Seagrass	Leaf	5	2	1.583278817	0.525338591	Mass_loss
Moore_and_Fairweather	2006	Temperate	Seagrass	Leaf	5	2	-0.138260588	0.4009558	Mass_loss
Moore_and_Fairweather	2006	Temperate	Seagrass	Leaf	5	3	0.705836728	0.424910274	Mass_loss
Moore_and_Fairweather	2006	Temperate	Seagrass	Leaf	5	3	0.6389176	0.420410785	Mass_loss
Moore_and_Fairweather	2006	Temperate	Seagrass	Leaf	5	3	-0.76719051	0.429429064	Mass_loss
Moore_and_Fairweather	2006	Temperate	Seagrass	Leaf	5	2	0.347764263	0.406046999	Mass_loss
Moore_and_Fairweather	2006	Temperate	Seagrass	Leaf	5	2	0.347134776	0.406025128	Mass_loss
Moore_and_Fairweather	2006	Temperate	Seagrass	Leaf	5	2	-1.201156481	0.472138845	Mass_loss
Moore_and_Fairweather	2006	Temperate	Seagrass	Leaf	5	2	0.730601779	0.426688948	Mass_loss
Moore_and_Fairweather	2006	Temperate	Seagrass	Leaf	5	2	1.751607006	0.553406355	Mass_loss
Moore_and_Fairweather	2006	Temperate	Seagrass	Leaf	5	2	-0.478004493	0.411424415	Mass_loss
Moore_and_Fairweather	2006	Temperate	Seagrass	Leaf	5	3	2.381727948	0.683631401	Mass_loss
Moore_and_Fairweather	2006	Temperate	Seagrass	Leaf	5	3	2.381100957	0.683482088	Mass_loss
Moore_and_Fairweather	2006	Temperate	Seagrass	Leaf	5	3	-0.026351438	0.40003472	Mass_loss
Moore_and_Fairweather	2006	Temperate	Seagrass	Leaf	5	2	-0.93802337	0.443994392	Mass_loss
Moore_and_Fairweather	2006	Temperate	Seagrass	Leaf	5	2	-0.692352119	0.423967573	Mass_loss
Moore_and_Fairweather	2006	Temperate	Seagrass	Leaf	5	2	-3.411506552	0.981918848	Mass_loss
Moore_and_Fairweather	2006	Temperate	Seagrass	Leaf	5	2	0.438766547	0.409625804	Mass_loss
Moore_and_Fairweather	2006	Temperate	Seagrass	Leaf	5	2	4.013872608	1.205558666	Mass_loss
Moore_and_Fairweather	2006	Temperate	Seagrass	Leaf	5	2	-2.524749192	0.718717924	Mass_loss
Moore_and_Fairweather	2006	Temperate	Seagrass	Leaf	5	3	2.273499171	0.658439924	Mass_loss
Moore_and_Fairweather	2006	Temperate	Seagrass	Leaf	5	3	9.229253725	4.658956216	Mass_loss
Moore_and_Fairweather	2006	Temperate	Seagrass	Leaf	5	3	-1.570574937	0.523335282	Mass_loss
Moore_and_Fairweather	2006	Temperate	Seagrass	Leaf	5	2	1.98513043	0.597037141	Mass_loss
Moore_and_Fairweather	2006	Temperate	Seagrass	Leaf	5	2	0.31252506	0.404883596	Mass_loss
Moore_and_Fairweather	2006	Temperate	Seagrass	Leaf	5	2	-2.25763661	0.654846153	Mass_loss
Moore_and_Fairweather	2006	Temperate	Seagrass	Leaf	5	2	1.689963023	0.542798751	Mass_loss
Moore_and_Fairweather	2006	Temperate	Seagrass	Leaf	5	2	1.686885764	0.542279179	Mass_loss
Moore_and_Fairweather	2006	Temperate	Seagrass	Leaf	5	2	-0.246452601	0.403036944	Mass_loss
Moore_and_Fairweather	2006	Temperate	Seagrass	Leaf	5	3	4.804963546	1.554383734	Mass_loss
Moore_and_Fairweather	2006	Temperate	Seagrass	Leaf	5	3	2.101278037	0.62076847	Mass_loss
Moore_and_Fairweather	2006	Temperate	Seagrass	Leaf	5	3	0.359436291	0.406459722	Mass_loss
Moore_and_Fairweather	2006	Temperate	Seagrass	Leaf	5	2	1.00228705	0.450228967	Mass_loss
Moore_and_Fairweather	2006	Temperate	Seagrass	Leaf	5	2	0.404930844	0.408198449	Mass_loss
Moore_and_Fairweather	2006	Temperate	Seagrass	Leaf	5	2	-1.238669107	0.476715058	Mass_loss
Moore_and_Fairweather	2006	Temperate	Seagrass	Leaf	5	2	1.799445211	0.561900153	Mass_loss
Moore_and_Fairweather	2006	Temperate	Seagrass	Leaf	5	2	1.423624128	0.501335283	Mass_loss
Moore_and_Fairweather	2006	Temperate	Seagrass	Leaf	5	2	-1.149556508	0.466074008	Mass_loss
Moore_and_Fairweather	2006	Temperate	Seagrass	Leaf	5	3	2.436381731	0.696797797	Mass_loss
Moore_and_Fairweather	2006	Temperate	Seagrass	Leaf	5	3	2.132393856	0.627355178	Mass_loss
Moore_and_Fairweather	2006	Temperate	Seagrass	Leaf	5	3	-0.259563083	0.40336865	Mass_loss
Leroy_and_Marks	2006	Temperate	Stream	Leaf	8	5	0.030382698	0.250028847	k
Leroy_and_Marks	2006	Temperate	Stream	Leaf	8	5	0.850715554	0.272616155	k
Leroy_and_Marks	2006	Temperate	Stream	Leaf	8	5	2.400233169	0.430034977	k
Leroy_and_Marks	2006	Temperate	Stream	Leaf	8	5	-0.174205691	0.250948363	k
Leroy_and_Marks	2006	Temperate	Stream	Leaf	8	5	1.883727297	0.360888392	k
Leroy_and_Marks	2006	Temperate	Stream	Leaf	8	5	-2.228064545	0.405133488	k
Leroy_and_Marks	2006	Temperate	Stream	Leaf	8	5	-1.002629045	0.281414531	k
Leroy_and_Marks	2006	Temperate	Stream	Leaf	8	5	2.896483909	0.512175595	k
Leroy_and_Marks	2006	Temperate	Stream	Leaf	8	5	-2.952185522	0.52235623	k
Leroy_and_Marks	2006	Temperate	Stream	Leaf	8	5	3.174991977	0.565017939	k
Leroy_and_Marks	2006	Temperate	Stream	Leaf	8	5	-1.177528096	0.293330388	k
Leroy_and_Marks	2006	Temperate	Stream	Leaf	8	5	-0.793747994	0.269688621	k
Leroy_and_Marks	2006	Temperate	Stream	Leaf	8	5	2.088810511	0.386347792	k
Leroy_and_Marks	2006	Temperate	Stream	Leaf	8	5	-2.381243983	0.427197591	k
Leroy_and_Marks	2006	Temperate	Stream	Leaf	8	5	1.805543081	0.351874557	k
Moore_and_Fairweather	2006	Temperate	Seagrass	Leaf	5	2	0.403701204	0.408148733	k
Moore_and_Fairweather	2006	Temperate	Seagrass	Leaf	5	2	-0.123849927	0.40076694	k
Moore_and_Fairweather	2006	Temperate	Seagrass	Leaf	5	2	-1.389445338	0.496527917	k
Moore_and_Fairweather	2006	Temperate	Seagrass	Leaf	5	2	2.024226135	0.604874572	k
Moore_and_Fairweather	2006	Temperate	Seagrass	Leaf	5	2	2.512046962	0.715518997	k
Moore_and_Fairweather	2006	Temperate	Seagrass	Leaf	5	2	-0.742017592	0.427529505	k
Moore_and_Fairweather	2006	Temperate	Seagrass	Leaf	5	3	1.161441207	0.467447284	k
Moore_and_Fairweather	2006	Temperate	Seagrass	Leaf	5	3	0.621339611	0.419303146	k
Moore_and_Fairweather	2006	Temperate	Seagrass	Leaf	5	3	-2.142061625	0.6294214	k
Moore_and_Fairweather	2006	Temperate	Seagrass	Leaf	5	2	0.403701204	0.408148733	k
Moore_and_Fairweather	2006	Temperate	Seagrass	Leaf	5	2	-0.123849927	0.40076694	k
Moore_and_Fairweather	2006	Temperate	Seagrass	Leaf	5	2	-1.389445338	0.496527917	k
Moore_and_Fairweather	2006	Temperate	Seagrass	Leaf	5	2	2.024226135	0.604874572	k
Moore_and_Fairweather	2006	Temperate	Seagrass	Leaf	5	2	2.512046962	0.715518997	k
Moore_and_Fairweather	2006	Temperate	Seagrass	Leaf	5	2	-0.742017592	0.427529505	k
Moore_and_Fairweather	2006	Temperate	Seagrass	Leaf	5	3	1.161441207	0.467447284	k
Moore_and_Fairweather	2006	Temperate	Seagrass	Leaf	5	3	0.621339611	0.419303146	k
Moore_and_Fairweather	2006	Temperate	Seagrass	Leaf	5	3	-2.142061625	0.6294214	k
Moore_and_Fairweather	2006	Temperate	Seagrass	Leaf	5	2	0.403701204	0.408148733	k
Moore_and_Fairweather	2006	Temperate	Seagrass	Leaf	5	2	-0.123849927	0.40076694	k
Moore_and_Fairweather	2006	Temperate	Seagrass	Leaf	5	2	-1.389445338	0.496527917	k
Moore_and_Fairweather	2006	Temperate	Seagrass	Leaf	5	2	2.024226135	0.604874572	k
Moore_and_Fairweather	2006	Temperate	Seagrass	Leaf	5	2	2.512046962	0.715518997	k
Moore_and_Fairweather	2006	Temperate	Seagrass	Leaf	5	2	-0.742017592	0.427529505	k
Moore_and_Fairweather	2006	Temperate	Seagrass	Leaf	5	3	1.161441207	0.467447284	k
Moore_and_Fairweather	2006	Temperate	Seagrass	Leaf	5	3	0.621339611	0.419303146	k
Moore_and_Fairweather	2006	Temperate	Seagrass	Leaf	5	3	-2.142061625	0.6294214	k
Moore_and_Fairweather	2006	Temperate	Seagrass	Leaf	5	2	0.403701204	0.408148733	k
Moore_and_Fairweather	2006	Temperate	Seagrass	Leaf	5	2	-0.123849927	0.40076694	k
Moore_and_Fairweather	2006	Temperate	Seagrass	Leaf	5	2	-1.389445338	0.496527917	k
Moore_and_Fairweather	2006	Temperate	Seagrass	Leaf	5	2	2.024226135	0.604874572	k
Moore_and_Fairweather	2006	Temperate	Seagrass	Leaf	5	2	2.512046962	0.715518997	k
Moore_and_Fairweather	2006	Temperate	Seagrass	Leaf	5	2	-0.742017592	0.427529505	k
Moore_and_Fairweather	2006	Temperate	Seagrass	Leaf	5	3	1.161441207	0.467447284	k
Moore_and_Fairweather	2006	Temperate	Seagrass	Leaf	5	3	0.621339611	0.419303146	k
Moore_and_Fairweather	2006	Temperate	Seagrass	Leaf	5	3	-2.142061625	0.6294214	k
Moore_and_Fairweather	2006	Temperate	Seagrass	Leaf	5	2	0.403701204	0.408148733	k
Moore_and_Fairweather	2006	Temperate	Seagrass	Leaf	5	2	-0.123849927	0.40076694	k
Moore_and_Fairweather	2006	Temperate	Seagrass	Leaf	5	2	-1.389445338	0.496527917	k
Moore_and_Fairweather	2006	Temperate	Seagrass	Leaf	5	2	2.024226135	0.604874572	k
Moore_and_Fairweather	2006	Temperate	Seagrass	Leaf	5	2	2.512046962	0.715518997	k
Moore_and_Fairweather	2006	Temperate	Seagrass	Leaf	5	2	-0.742017592	0.427529505	k
Moore_and_Fairweather	2006	Temperate	Seagrass	Leaf	5	3	1.161441207	0.467447284	k
Moore_and_Fairweather	2006	Temperate	Seagrass	Leaf	5	3	0.621339611	0.419303146	k
Moore_and_Fairweather	2006	Temperate	Seagrass	Leaf	5	3	-2.142061625	0.6294214	k
Swan_and_Palmer	2006	Temperate	Forest	Leaf	12	4	-0.044598641	0.166708105	k
Swan_and_Palmer	2006	Temperate	Forest	Leaf	12	4	-0.328576867	0.168915891	k
Swan_and_Palmer	2006	Temperate	Forest	Leaf	12	4	-0.793975726	0.179799947	k
Swan_and_Palmer	2006	Temperate	Forest	Leaf	12	4	-0.978426696	0.186610808	k
Swan_and_Palmer	2006	Temperate	Forest	Leaf	12	4	0.761457027	0.178746183	k
Swan_and_Palmer	2006	Temperate	Forest	Leaf	12	4	0.639973614	0.175199296	k
Swan_and_Palmer	2006	Temperate	Forest	Leaf	12	4	0.554833693	0.173080009	k
Swan_and_Palmer	2006	Temperate	Forest	Leaf	12	4	-0.808121044	0.180272075	k
Swan_and_Palmer	2006	Temperate	Forest	Leaf	12	4	-0.940750227	0.185104396	k
Swan_and_Palmer	2006	Temperate	Forest	Leaf	12	4	-0.426762162	0.170460957	k
Swan_and_Palmer	2006	Temperate	Forest	Leaf	12	4	-0.220410543	0.167678767	k
Swan_and_Palmer	2006	Temperate	Forest	Leaf	12	4	-0.065172498	0.166755155	k
Swan_and_Palmer	2006	Temperate	Forest	Leaf	12	4	-0.019161029	0.166674316	k
Swan_and_Palmer	2006	Temperate	Forest	Leaf	12	4	0.606572372	0.174331876	k
Swan_and_Palmer	2006	Temperate	Forest	Leaf	12	4	0.693782768	0.176694469	k
Swan_and_Palmer	2006	Temperate	Forest	Leaf	12	4	0.771497823	0.179066852	k
Swan_and_Palmer	2006	Temperate	Forest	Leaf	12	4	0.328324583	0.168912438	k
Swan_and_Palmer	2006	Temperate	Forest	Leaf	12	4	0.071374486	0.166772798	k
Swan_and_Palmer	2006	Temperate	Forest	Leaf	12	4	-1.243795025	0.198896376	k
Swan_and_Palmer	2006	Temperate	Forest	Leaf	12	4	-0.700587982	0.176892157	k
Swan_and_Palmer	2006	Temperate	Forest	Leaf	12	4	0.703608536	0.17698052	k
Swan_and_Palmer	2006	Temperate	Forest	Leaf	12	4	0.569150507	0.173415256	k
Swan_and_Palmer	2006	Temperate	Forest	Leaf	12	4	-0.758736091	0.17866001	k
Swan_and_Palmer	2006	Temperate	Forest	Leaf	12	4	-1.086216654	0.191247221	k
Swan_and_Palmer	2006	Temperate	Forest	Leaf	12	4	1.49520956	0.213242742	k
Swan_and_Palmer	2006	Temperate	Forest	Leaf	12	4	1.071163207	0.190570638	k
Swan_and_Palmer	2006	Temperate	Forest	Leaf	12	4	0.112000256	0.166928001	k
Swan_and_Palmer	2006	Temperate	Forest	Leaf	12	4	0.06228202	0.16674748	k
Swan_and_Palmer	2006	Temperate	Forest	Leaf	12	4	1.195683501	0.19645123	k
Swan_and_Palmer	2006	Temperate	Forest	Leaf	12	4	1.092560989	0.191535198	k
Swan_and_Palmer	2006	Temperate	Forest	Leaf	12	4	0.027877861	0.166682858	k
Swan_and_Palmer	2006	Temperate	Forest	Leaf	12	4	-0.434554515	0.170600784	k
Swan_and_Palmer	2006	Temperate	Forest	Leaf	12	4	0.879331172	0.182775486	k
Swan_and_Palmer	2006	Temperate	Forest	Leaf	12	4	0.726829849	0.177672534	k
Swan_and_Palmer	2006	Temperate	Forest	Leaf	12	4	0.235058849	0.167817764	k
Swan_and_Palmer	2006	Temperate	Forest	Leaf	12	4	0.187365858	0.167398041	k
Swan_and_Palmer	2006	Temperate	Forest	Leaf	12	4	0.614208495	0.174526085	k
Swan_and_Palmer	2006	Temperate	Forest	Leaf	12	4	0.516695294	0.172228626	k
Swan_and_Palmer	2006	Temperate	Forest	Leaf	12	4	-0.084722467	0.166816206	k
Swan_and_Palmer	2006	Temperate	Forest	Leaf	12	4	-0.358547903	0.169344929	k
Lecerf_et_al	2007	Temperate	Stream	Leaf	24	2	1.183741387	0.316688875	Mass_loss
Lecerf_et_al	2007	Temperate	Stream	Leaf	24	2	1.094617004	0.313062852	Mass_loss
Lecerf_et_al	2007	Temperate	Stream	Leaf	24	2	0.903263173	0.30623603	Mass_loss
Lecerf_et_al	2007	Temperate	Stream	Leaf	24	2	0.407193034	0.294627491	Mass_loss
Lecerf_et_al	2007	Temperate	Stream	Leaf	24	2	-0.433666664	0.295025002	Mass_loss
Lecerf_et_al	2007	Temperate	Stream	Leaf	24	2	0.364637162	0.294040957	Mass_loss
Lecerf_et_al	2007	Temperate	Stream	Leaf	24	2	0.814757731	0.303520777	Mass_loss
Lecerf_et_al	2007	Temperate	Stream	Leaf	24	2	-0.292543367	0.29319491	Mass_loss
Lecerf_et_al	2007	Temperate	Stream	Leaf	24	2	-0.198509604	0.292370346	Mass_loss
Lecerf_et_al	2007	Temperate	Stream	Leaf	24	2	1.493944507	0.331521492	Mass_loss
Lecerf_et_al	2007	Temperate	Stream	Leaf	24	4	3.076572699	0.460689873	Mass_loss
Lecerf_et_al	2007	Temperate	Stream	Leaf	24	4	2.853011093	0.437017958	Mass_loss
Lecerf_et_al	2007	Temperate	Stream	Leaf	24	4	2.37839128	0.392679972	Mass_loss
Lecerf_et_al	2007	Temperate	Stream	Leaf	24	4	1.145499099	0.315098241	Mass_loss
Lecerf_et_al	2007	Temperate	Stream	Leaf	24	4	-0.911494698	0.306502784	Mass_loss
Lecerf_et_al	2007	Temperate	Stream	Leaf	24	4	1.009615747	0.30986888	Mass_loss
Lecerf_et_al	2007	Temperate	Stream	Leaf	24	4	2.093978168	0.369965677	Mass_loss
Lecerf_et_al	2007	Temperate	Stream	Leaf	24	4	-0.579625229	0.297666049	Mass_loss
Lecerf_et_al	2007	Temperate	Stream	Leaf	24	4	-0.349944124	0.293853468	Mass_loss
Lecerf_et_al	2007	Temperate	Stream	Leaf	24	4	3.849484048	0.556283228	Mass_loss
Lecerf_et_al	2007	Temperate	Stream	Leaf	24	6	3.138612803	0.467575423	Mass_loss
Lecerf_et_al	2007	Temperate	Stream	Leaf	24	6	2.910108412	0.442894005	Mass_loss
Lecerf_et_al	2007	Temperate	Stream	Leaf	24	6	2.425266074	0.396700873	Mass_loss
Lecerf_et_al	2007	Temperate	Stream	Leaf	24	6	1.165702766	0.315932076	Mass_loss
Lecerf_et_al	2007	Temperate	Stream	Leaf	24	6	-0.933955973	0.307242984	Mass_loss
Lecerf_et_al	2007	Temperate	Stream	Leaf	24	6	1.025560275	0.310448343	Mass_loss
Lecerf_et_al	2007	Temperate	Stream	Leaf	24	6	2.131643491	0.372807809	Mass_loss
Lecerf_et_al	2007	Temperate	Stream	Leaf	24	6	-0.595949801	0.298008741	Mass_loss
Lecerf_et_al	2007	Temperate	Stream	Leaf	24	6	-0.361510931	0.294000419	Mass_loss
Lecerf_et_al	2007	Temperate	Stream	Leaf	24	6	3.928353134	0.567237351	Mass_loss
Lecerf_et_al	2007	Temperate	Stream	Leaf	24	8	4.561877655	0.663286805	Mass_loss
Lecerf_et_al	2007	Temperate	Stream	Leaf	24	8	4.212967257	0.608614758	Mass_loss
Lecerf_et_al	2007	Temperate	Stream	Leaf	24	8	3.484564824	0.508491524	Mass_loss
Lecerf_et_al	2007	Temperate	Stream	Leaf	24	8	1.58745194	0.336666732	Mass_loss
Lecerf_et_al	2007	Temperate	Stream	Leaf	24	8	-1.491928522	0.331414001	Mass_loss
Lecerf_et_al	2007	Temperate	Stream	Leaf	24	8	1.326650222	0.323095253	Mass_loss
Lecerf_et_al	2007	Temperate	Stream	Leaf	24	8	2.918942629	0.443813561	Mass_loss
Lecerf_et_al	2007	Temperate	Stream	Leaf	24	8	-1.029052548	0.310576473	Mass_loss
Lecerf_et_al	2007	Temperate	Stream	Leaf	24	8	-0.685243998	0.300051655	Mass_loss
Lecerf_et_al	2007	Temperate	Stream	Leaf	24	8	5.756452562	0.883394275	Mass_loss
Lecerf_et_al	2007	Temperate	Stream	Leaf	24	2	1.080195686	0.312502787	Mass_loss
Lecerf_et_al	2007	Temperate	Stream	Leaf	24	2	0.887628788	0.305736039	Mass_loss
Lecerf_et_al	2007	Temperate	Stream	Leaf	24	2	0.51875636	0.29647217	Mass_loss
Lecerf_et_al	2007	Temperate	Stream	Leaf	24	2	0.60459617	0.298194105	Mass_loss
Lecerf_et_al	2007	Temperate	Stream	Leaf	24	2	-0.19693917	0.292359257	Mass_loss
Lecerf_et_al	2007	Temperate	Stream	Leaf	24	2	-0.36033235	0.293985227	Mass_loss
Lecerf_et_al	2007	Temperate	Stream	Leaf	24	2	-0.331879834	0.293633528	Mass_loss
Lecerf_et_al	2007	Temperate	Stream	Leaf	24	2	-0.330232124	0.293614046	Mass_loss
Lecerf_et_al	2007	Temperate	Stream	Leaf	24	2	-0.660320962	0.299452805	Mass_loss
Lecerf_et_al	2007	Temperate	Stream	Leaf	24	2	-0.740145156	0.301449075	Mass_loss
Lecerf_et_al	2007	Temperate	Stream	Leaf	24	4	2.407009074	0.395125465	Mass_loss
Lecerf_et_al	2007	Temperate	Stream	Leaf	24	4	1.976354537	0.361416261	Mass_loss
Lecerf_et_al	2007	Temperate	Stream	Leaf	24	4	1.139794578	0.314865447	Mass_loss
Lecerf_et_al	2007	Temperate	Stream	Leaf	24	4	1.345868719	0.324012428	Mass_loss
Lecerf_et_al	2007	Temperate	Stream	Leaf	24	4	-0.411217224	0.294686302	Mass_loss
Lecerf_et_al	2007	Temperate	Stream	Leaf	24	4	-0.773051702	0.302338255	Mass_loss
Lecerf_et_al	2007	Temperate	Stream	Leaf	24	4	-0.694698397	0.300284629	Mass_loss
Lecerf_et_al	2007	Temperate	Stream	Leaf	24	4	-0.695315969	0.300299958	Mass_loss
Lecerf_et_al	2007	Temperate	Stream	Leaf	24	4	-1.435022018	0.32843967	Mass_loss
Lecerf_et_al	2007	Temperate	Stream	Leaf	24	4	-1.614665134	0.3382228	Mass_loss
Lecerf_et_al	2007	Temperate	Stream	Leaf	24	6	3.443420645	0.503401412	Mass_loss
Lecerf_et_al	2007	Temperate	Stream	Leaf	24	6	2.829542602	0.434636512	Mass_loss
Lecerf_et_al	2007	Temperate	Stream	Leaf	24	6	1.6184036	0.338438635	Mass_loss
Lecerf_et_al	2007	Temperate	Stream	Leaf	24	6	1.935108309	0.358535313	Mass_loss
Lecerf_et_al	2007	Temperate	Stream	Leaf	24	6	-0.508491527	0.296283874	Mass_loss
Lecerf_et_al	2007	Temperate	Stream	Leaf	24	6	-1.017291679	0.310146709	Mass_loss
Lecerf_et_al	2007	Temperate	Stream	Leaf	24	6	-0.886187583	0.305690389	Mass_loss
Lecerf_et_al	2007	Temperate	Stream	Leaf	24	6	-0.892554546	0.305892624	Mass_loss
Lecerf_et_al	2007	Temperate	Stream	Leaf	24	6	-1.945254659	0.359238375	Mass_loss
Lecerf_et_al	2007	Temperate	Stream	Leaf	24	6	-2.202743939	0.378310968	Mass_loss
Lecerf_et_al	2007	Temperate	Stream	Leaf	24	8	5.784736266	0.889223339	Mass_loss
Lecerf_et_al	2007	Temperate	Stream	Leaf	24	8	4.705080225	0.686984165	Mass_loss
Lecerf_et_al	2007	Temperate	Stream	Leaf	24	8	2.507715451	0.403963752	Mass_loss
Lecerf_et_al	2007	Temperate	Stream	Leaf	24	8	3.161765291	0.470180234	Mass_loss
Lecerf_et_al	2007	Temperate	Stream	Leaf	24	8	-0.788684608	0.302774228	Mass_loss
Lecerf_et_al	2007	Temperate	Stream	Leaf	24	8	-1.643717983	0.339913253	Mass_loss
Lecerf_et_al	2007	Temperate	Stream	Leaf	24	8	-1.315916672	0.32258875	Mass_loss
Lecerf_et_al	2007	Temperate	Stream	Leaf	24	8	-1.351640078	0.324290433	Mass_loss
Lecerf_et_al	2007	Temperate	Stream	Leaf	24	8	-3.185642868	0.472886675	Mass_loss
Lecerf_et_al	2007	Temperate	Stream	Leaf	24	8	-3.648089593	0.529319482	Mass_loss
Martinez-Yrizar_et_al	2007	Temperate	Desert	Leaf	4	2	-0.58555704	0.521429815	Mass_loss
Martinez-Yrizar_et_al	2007	Temperate	Desert	Leaf	4	2	1.236796678	0.595604126	Mass_loss
Martinez-Yrizar_et_al	2007	Temperate	Desert	Leaf	4	2	-0.120188856	0.500902835	Mass_loss
Martinez-Yrizar_et_al	2007	Temperate	Desert	Leaf	4	2	0.420512854	0.511051941	Mass_loss
Martinez-Yrizar_et_al	2007	Temperate	Desert	Leaf	4	2	-3.747794185	1.377872578	Mass_loss
Martinez-Yrizar_et_al	2007	Temperate	Desert	Leaf	4	2	-1.677789747	0.675936152	Mass_loss
Martinez-Yrizar_et_al	2007	Temperate	Desert	Leaf	4	2	6.773094618	3.367175669	Mass_loss
Martinez-Yrizar_et_al	2007	Temperate	Desert	Leaf	4	2	-1.737750661	0.688736085	Mass_loss
Martinez-Yrizar_et_al	2007	Temperate	Desert	Leaf	4	2	1.931951584	0.733277308	Mass_loss
Martinez-Yrizar_et_al	2007	Temperate	Desert	Leaf	4	2	-0.274445617	0.504707525	Mass_loss
Martinez-Yrizar_et_al	2007	Temperate	Desert	Leaf	4	2	0.311303488	0.506056866	Mass_loss
Martinez-Yrizar_et_al	2007	Temperate	Desert	Leaf	4	2	-1.2953765	0.604875017	Mass_loss
Martinez-Yrizar_et_al	2007	Temperate	Desert	Leaf	4	2	2.232388793	0.811472483	Mass_loss
Martinez-Yrizar_et_al	2007	Temperate	Desert	Leaf	4	2	-1.811852652	0.705175627	Mass_loss
Martinez-Yrizar_et_al	2007	Temperate	Desert	Leaf	4	2	3.28108904	1.172846581	Mass_loss
Martinez-Yrizar_et_al	2007	Temperate	Desert	Leaf	4	2	-1.183524013	0.587545568	Mass_loss
Martinez-Yrizar_et_al	2007	Temperate	Desert	Leaf	4	2	1.223299872	0.593528911	Mass_loss
Martinez-Yrizar_et_al	2007	Temperate	Desert	Leaf	4	2	-1.723587058	0.685672022	Mass_loss
Martinez-Yrizar_et_al	2007	Temperate	Desert	Leaf	4	2	1.812274146	0.705271099	Mass_loss
Martinez-Yrizar_et_al	2007	Temperate	Desert	Leaf	4	2	-0.399494154	0.509974724	Mass_loss
Martinez-Yrizar_et_al	2007	Temperate	Desert	Leaf	4	2	3.142820616	1.117332589	Mass_loss
Martinez-Yrizar_et_al	2007	Temperate	Desert	Leaf	4	2	-0.04132797	0.50010675	Mass_loss
Martinez-Yrizar_et_al	2007	Temperate	Desert	Leaf	4	2	-4.715775801	1.889908838	Mass_loss
Martinez-Yrizar_et_al	2007	Temperate	Desert	Leaf	4	2	1.174143055	0.586163245	Mass_loss
Martinez-Yrizar_et_al	2007	Temperate	Desert	Leaf	4	2	-0.830500293	0.543108171	Mass_loss
Martinez-Yrizar_et_al	2007	Temperate	Desert	Leaf	4	2	0.033012217	0.500068113	Mass_loss
Martinez-Yrizar_et_al	2007	Temperate	Desert	Leaf	4	2	-2.072773039	0.768524254	Mass_loss
Martinez-Yrizar_et_al	2007	Temperate	Desert	Leaf	4	2	2.849520669	1.007485503	Mass_loss
Martinez-Yrizar_et_al	2007	Temperate	Desert	Leaf	4	2	-0.796759719	0.539676628	Mass_loss
Martinez-Yrizar_et_al	2007	Temperate	Desert	Leaf	4	2	0.907458773	0.551467589	Mass_loss
Martinez-Yrizar_et_al	2007	Temperate	Desert	Leaf	4	2	-1.810903611	0.704960743	Mass_loss
Martinez-Yrizar_et_al	2007	Temperate	Desert	Leaf	4	2	0.119261732	0.50088896	Mass_loss
Martinez-Yrizar_et_al	2007	Temperate	Desert	Leaf	4	2	-0.902312558	0.550885497	Mass_loss
Martinez-Yrizar_et_al	2007	Temperate	Desert	Leaf	4	2	0.62813926	0.524659933	Mass_loss
Martinez-Yrizar_et_al	2007	Temperate	Desert	Leaf	4	2	-0.230158941	0.503310821	Mass_loss
Scherer-Lorenzen_et_al	2007	Tropical	Forest	Leaf	6	3	1.043248289	0.378681958	Mass_loss
Scherer-Lorenzen_et_al	2007	Tropical	Forest	Leaf	6	3	-0.567413536	0.346748255	Mass_loss
Scherer-Lorenzen_et_al	2007	Tropical	Forest	Leaf	6	3	1.817776755	0.471013014	Mass_loss
Scherer-Lorenzen_et_al	2007	Tropical	Forest	Leaf	6	3	-3.659990895	0.891480556	Mass_loss
Scherer-Lorenzen_et_al	2007	Tropical	Forest	Leaf	6	3	0.767744148	0.357892962	Mass_loss
Scherer-Lorenzen_et_al	2007	Tropical	Forest	Leaf	6	3	0.650055086	0.350940484	Mass_loss
Scherer-Lorenzen_et_al	2007	Tropical	Forest	Leaf	6	3	0	0.194444444	Mass_loss
Scherer-Lorenzen_et_al	2007	Tropical	Forest	Leaf	6	6	0.374653122	0.339181873	Mass_loss
Scherer-Lorenzen_et_al	2007	Tropical	Forest	Leaf	6	6	-1.544479532	0.432725709	Mass_loss
Scherer-Lorenzen_et_al	2007	Tropical	Forest	Leaf	6	6	1.377565565	0.41240362	Mass_loss
Scherer-Lorenzen_et_al	2007	Tropical	Forest	Leaf	6	6	-5.505474825	1.596260544	Mass_loss
Scherer-Lorenzen_et_al	2007	Tropical	Forest	Leaf	6	6	0.056924197	0.333468349	Mass_loss
Scherer-Lorenzen_et_al	2007	Tropical	Forest	Leaf	6	6	-0.08959173	0.333667778	Mass_loss
Scherer-Lorenzen_et_al	2007	Tropical	Forest	Leaf	6	6	-0.145481726	0.194696408	Mass_loss
Scherer-Lorenzen_et_al	2007	Tropical	Forest	Leaf	3	3	-0.013383228	0.500009951	Mass_loss
Scherer-Lorenzen_et_al	2007	Tropical	Forest	Leaf	3	3	-0.516208675	0.514803966	Mass_loss
Scherer-Lorenzen_et_al	2007	Tropical	Forest	Leaf	3	3	-0.082296784	0.500376264	Mass_loss
Scherer-Lorenzen_et_al	2007	Tropical	Forest	Leaf	3	3	-0.803960604	0.535908481	Mass_loss
Scherer-Lorenzen_et_al	2007	Tropical	Forest	Leaf	3	3	1.013035466	0.557013381	Mass_loss
Scherer-Lorenzen_et_al	2007	Tropical	Forest	Leaf	3	3	0.085540643	0.500406511	Mass_loss
Scherer-Lorenzen_et_al	2007	Tropical	Forest	Leaf	6	6	0.139751948	0.334147109	Mass_loss
Scherer-Lorenzen_et_al	2007	Tropical	Forest	Leaf	6	6	-2.731662907	0.64424926	Mass_loss
Scherer-Lorenzen_et_al	2007	Tropical	Forest	Leaf	6	6	-0.995642759	0.374637688	Mass_loss
Scherer-Lorenzen_et_al	2007	Tropical	Forest	Leaf	6	6	-0.782987886	0.358877918	Mass_loss
Scherer-Lorenzen_et_al	2007	Tropical	Forest	Leaf	6	6	-0.243733623	0.335808587	Mass_loss
Scherer-Lorenzen_et_al	2007	Tropical	Forest	Leaf	6	6	0.395135546	0.339838837	Mass_loss
Scherer-Lorenzen_et_al	2007	Tropical	Forest	Leaf	6	3	0.950045883	0.370941133	Mass_loss
Scherer-Lorenzen_et_al	2007	Tropical	Forest	Leaf	6	3	0.083079164	0.333620923	Mass_loss
Scherer-Lorenzen_et_al	2007	Tropical	Forest	Leaf	6	3	1.690899118	0.452464159	Mass_loss
Scherer-Lorenzen_et_al	2007	Tropical	Forest	Leaf	6	3	-3.818450759	0.940856925	Mass_loss
Scherer-Lorenzen_et_al	2007	Tropical	Forest	Leaf	6	3	0.10220295	0.33376856	Mass_loss
[truncated: 5,959 more rows]
